# Supplementary material for: Ortho­rhom­bic polymorph of (6,7-dimeth­oxy-1,2,3,4-tetra­hydro­isoquinolin-1-yl)methanol
Source: Acta Crystallogr Sect E Struct Rep Online. 2011 Jun 18;67(Pt 7):o1734–5. doi: 10.1107/S1600536811019866 (PMC3151966; doi:10.1107/S1600536811019866)
Supplement: Supplementary file 1 [file e-67-o1734-sup1.cif]

##############################################################################
#                                                                            #
# This CIF contains the data in a paper accepted for publication in          #
# Acta Crystallographica Section E. It conforms to the requirements of       #
# Notes for Authors for Acta Crystallographica Section E, and has been       #
# peer reviewed under the auspices of the IUCr Commission on Journals.       #
#                                                                            #
# Full details of the Crystallographic Information File format               #
# are given in the paper "The Crystallographic Information File (CIF):       #
# a New Standard Archive File for Crystallography" by S. R. Hall, F. H.      #
# Allen and I. D. Brown [Acta Cryst. (1991), A47, 655-685].                  #
#                                                                            #
# The current version of the core CIF dictionary is obtainable from          #
# ftp://ftp.iucr.org/pub/cif_core.dic.                                       #
#                                                                            #
# Software is freely available for graphical display of the structure(s)     #
# in this CIF. For information consult the CIF software page                 #
# http://www.iucr.org/resources/cif/software.                                #
#                                                                            #
# This file may be used for bona fide research purposes within the           #
# scientific community so long as proper attribution is given to the journal # 
# article from which it was obtained.                                        #
#                                                                            #
##############################################################################
data_global
_audit_creation_method     'Jana2006 Version : 25/03/2011'
_journal_date_recd_electronic     2011-05-18
_journal_date_accepted     2011-05-25
_journal_name_full     'Acta Crystallographica, Section E'
_journal_year     2011
_journal_volume     67
_journal_issue      7
_journal_page_first     o1734
_journal_page_last     o1735
_journal_paper_category     QO
_journal_coeditor_code     HB5884
_publ_contact_author_name     'Dr. Brahim El Bali'
_publ_contact_author_address
;
Laboratory of Mineral Solid and Analytical Chemistry
Department of Chemistry
Faculty of Sciences
Po Box 717
60000 Oujda
Morocco
;
_publ_contact_author_email     b.elbali@fso.ump.ma
_publ_contact_author_fax     '0021256500603'
_publ_contact_author_phone     '0021256500601'
_publ_section_title
;
Orthorhombic polymorph of
(6,7-dimethoxy-1,2,3,4-tetrahydroisoquinolin-1-yl)methanol
;
loop_
    _publ_author_name
    _publ_author_address
    'Elkhamlichi, Aouicha'
;
Laboratory of Engineering of Organometallic and Molecular Materials
"LIMOM" URAC 19
Department of Chemistry
Faculty of Sciences
PO Box 1796
30000 F\`es
Morocco
;
    'Lachkar, Mohammed'
;
Laboratory of Engineering of Organometallic and Molecular Materials
"LIMOM" URAC 19
Department of Chemistry
Faculty of Sciences
PO Box 1796
30000 F\`es
Morocco
;
    'El Bali, Brahim'
;
Laboratory of Mineral Solid and Analytical Chemistry "LCSMA"
Department of Chemistry
Faculty of Sciences
University Mohamed I
PO Box 717
60000 Oujda, Morocco
;
    'Dusek, Michal'
;
Institute of Physics ASCR,
v.v.i., Na Slovance 2, 182 21 Praha 8,
Czech Republic
;
    'Fejfarova, Karla'
;
Institute of Physics ASCR,
v.v.i., Na Slovance 2, 182 21 Praha 8,
Czech Republic
;
data_I
_chemical_name_systematic
;
(6,7-dimethoxy-1,2,3,4-tetrahydroisoquinolin-1-yl)methanol
;
_chemical_name_common     ?
_chemical_formula_moiety     'C12 H17 N O3'
_chemical_formula_sum     'C12 H17 N O3'
_chemical_formula_structural     ?
_chemical_formula_analytical     ?
_chemical_formula_iupac     'C12 H17 N O3'
_chemical_formula_weight     223.27
_chemical_melting_point     ?
_symmetry_cell_setting     orthorhombic
_symmetry_space_group_name_H-M     'P 21 21 21'
_symmetry_space_group_name_Hall     'P 2ac 2ab'
loop_
    _symmetry_equiv_pos_site_id
    _symmetry_equiv_pos_as_xyz
    1 x,y,z
    2 -x+1/2,-y,z+1/2
    3 -x,y+1/2,-z+1/2
    4 x+1/2,-y+1/2,-z
_cell_length_a     8.9917(11)
_cell_length_b     13.4769(12)
_cell_length_c     18.576(4)
_cell_angle_alpha     90
_cell_angle_beta     90
_cell_angle_gamma     90
_cell_volume     2251.0(6)
_cell_formula_units_Z     8
_cell_measurement_reflns_used     9027
_cell_measurement_theta_min     2.51
_cell_measurement_theta_max     26.50
_cell_measurement_temperature     150
_cell_special_details     ?
_exptl_crystal_description     'irregular'
_exptl_crystal_colour     colorless
_exptl_crystal_size_max     0.51
_exptl_crystal_size_mid     0.35
_exptl_crystal_size_min     0.32
_exptl_crystal_density_diffrn     1.3172
_exptl_crystal_density_meas     ?
_exptl_crystal_density_method     'not measured'
_exptl_crystal_F_000     960
_exptl_absorpt_coefficient_mu     0.094
_exptl_absorpt_correction_type     none
_exptl_absorpt_process_details     ?
_exptl_special_details
;
;
_diffrn_ambient_temperature     150
_diffrn_radiation_type     'Mo K\a'
_diffrn_radiation_wavelength     0.71069
_diffrn_radiation_source     'X-ray tube'
_diffrn_radiation_monochromator     'graphite'
_diffrn_measurement_device_type
   'Oxford Diffraction Xcalibur 2 diffractometer with a Sapphire 2 CCD detector'
_diffrn_measurement_method     'Rotation method data acquisition using \w'
_diffrn_detector_area_resol_mean     8.3438
_diffrn_reflns_number     30187
_diffrn_reflns_av_R_equivalents     0.0539
_diffrn_reflns_av_sigmaI/netI     0.0468
_diffrn_reflns_theta_min     2.52
_diffrn_reflns_theta_max     26.62
_diffrn_reflns_theta_full     26.62
_diffrn_measured_fraction_theta_max     0.99
_diffrn_measured_fraction_theta_full     0.99
_diffrn_reflns_limit_h_min     -11
_diffrn_reflns_limit_h_max     11
_diffrn_reflns_limit_k_min     -16
_diffrn_reflns_limit_k_max     16
_diffrn_reflns_limit_l_min     -23
_diffrn_reflns_limit_l_max     23
_diffrn_reflns_reduction_process
; Integration of the CCD images was done by program Crysalis RED
(Oxford diffraction, 2005). The same program was used for indexing of the
crystal shape, its refinement and absorption correction.
;
_refine_special_details
;
The refinement was carried out against all reflections. The conventional
<i>R</i>-factor is always based on <i>F</i>. The goodness of fit as well as
the weighted <i>R</i>-factor are based on <i>F</i> and <i>F</i>^2^ for
refinement carried out on <i>F</i> and <i>F</i>^2^, respectively. The
threshold expression is used only for calculating <i>R</i>-factors <i>etc</i>.
and it is not relevant to the choice of reflections for refinement.
The program used for refinement, Jana2006, uses the weighting scheme based on
the experimental expectations, see _refine_ls_weighting_details, that does not
force <i>S</i> to be one. Therefore the values of <i>S</i> are usually larger
than the ones from the <i>SHELX</i> program.
;
_reflns_number_total     2679
_reflns_number_gt     1515
_reflns_threshold_expression     I>3\s(I)
_refine_ls_structure_factor_coef     Fsqd
_refine_ls_R_factor_all     0.0731
_refine_ls_R_factor_gt     0.0414
_refine_ls_wR_factor_gt     0.0862
_refine_ls_wR_factor_ref     0.0910
_refine_ls_goodness_of_fit_ref     1.15
_refine_ls_restrained_S_all     ?
_refine_ls_number_reflns     2679
_refine_ls_number_parameters     301
_refine_ls_number_restraints     0
_refine_ls_number_constraints     124
_refine_ls_hydrogen_treatment     mixed
_refine_ls_weighting_scheme     sigma
_refine_ls_weighting_details     'w=1/[\s^2^(I)+0.0016I^2^]'
_refine_ls_shift/su_max     0.0036
_refine_ls_shift/su_mean     0.0004
_refine_diff_density_max     0.24
_refine_diff_density_min     -0.15
_refine_ls_extinction_method     'none'
_refine_ls_extinction_coef     ?
loop_
    _atom_type_symbol
    _atom_type_scat_Cromer_Mann_a1
    _atom_type_scat_Cromer_Mann_a2
    _atom_type_scat_Cromer_Mann_a3
    _atom_type_scat_Cromer_Mann_a4
    _atom_type_scat_Cromer_Mann_b1
    _atom_type_scat_Cromer_Mann_b2
    _atom_type_scat_Cromer_Mann_b3
    _atom_type_scat_Cromer_Mann_b4
    _atom_type_scat_Cromer_Mann_c
    _atom_type_scat_dispersion_real
    _atom_type_scat_dispersion_imag
    _atom_type_scat_source
    C 2.31 1.02 1.5886 0.865 20.843901 10.2075 0.5687 51.651199 0.2156 0.0033
                                                                          0.0016
                         'International Tables Vol C tables 4.2.6.8 and 6.1.1.4'
    H 0.493002 0.322912 0.140191 0.04081 10.5109 26.1257 3.14236 57.799702
                                                                        0.003038
                                                                          0.0000
                                                                          0.0000
                         'International Tables Vol C tables 4.2.6.8 and 6.1.1.4'
    N 12.2126 3.1322 2.0125 1.1663 0.0057 9.8933 28.997499 0.5826 -11.529 0.0061
                                                                          0.0033
                         'International Tables Vol C tables 4.2.6.8 and 6.1.1.4'
    O 3.0485 2.2868 1.5463 0.867 13.2771 5.7011 0.3239 32.908901 0.2508 0.0106
                                                                          0.0060
                         'International Tables Vol C tables 4.2.6.8 and 6.1.1.4'
_computing_data_collection     'Crysalis CCD (Oxford Diffraction, 2005)'
_computing_cell_refinement     'Crysalis RED (Oxford Diffraction, 2005)'
_computing_data_reduction     'Crysalis RED (Oxford Diffraction, 2005)'
_computing_structure_solution     'SIR2002 (Burla <i>et al.</i>, 2003)'
_computing_structure_refinement
                          '<i>JANA2006</i> (Pet\<r\'i\<cek <i>et al.</i>, 2006)'
_computing_molecular_graphics
      'DIAMOND (Brandenburg & Putz, 2005) and COOT (Emsley <i>et al.</i>, 2010)'
_computing_publication_material
                          '<i>JANA2006</i> (Pet\<r\'i\<cek <i>et al.</i>, 2006)'
loop_
    _atom_site_type_symbol
    _atom_site_label
    _atom_site_fract_x
    _atom_site_fract_y
    _atom_site_fract_z
    _atom_site_U_iso_or_equiv
    _atom_site_adp_type
    _atom_site_calc_flag
    _atom_site_refinement_flags
    _atom_site_occupancy
    _atom_site_symmetry_multiplicity
    _atom_site_disorder_assembly
    _atom_site_disorder_group
    O O1 0.2415(2) 0.53891(18) 0.36542(11) 0.0430(7) Uani d . 1 4 . .
    O O2 0.4410(2) 0.45708(14) 0.02813(11) 0.0351(7) Uani d . 1 4 . .
    O O3 0.6069(2) 0.30148(13) 0.02562(11) 0.0333(7) Uani d . 1 4 . .
    O O4 0.2946(2) -0.04072(18) 0.15204(13) 0.0501(8) Uani d . 1 4 . .
    O O5 0.0403(2) 0.05130(14) 0.48188(10) 0.0355(7) Uani d . 1 4 . .
    O O6 -0.0888(2) 0.22154(13) 0.47614(11) 0.0369(7) Uani d . 1 4 . .
    N N1 0.4198(3) 0.37470(18) 0.34959(13) 0.0347(9) Uani d . 1 4 . .
    N N2 0.0505(3) 0.09105(18) 0.15335(14) 0.0377(10) Uani d . 1 4 . .
    C C1 0.3258(4) 0.4076(2) 0.28954(16) 0.0375(11) Uani d . 1 4 . .
    C C2 0.4044(3) 0.3779(2) 0.21914(17) 0.0319(10) Uani d . 1 4 . .
    C C3 0.3811(3) 0.4319(2) 0.15544(16) 0.0335(10) Uani d . 1 4 . .
    C C4 0.4524(3) 0.4070(2) 0.09213(16) 0.0298(10) Uani d . 1 4 . .
    C C5 0.5455(3) 0.3232(2) 0.09070(15) 0.0281(10) Uani d . 1 4 . .
    C C6 0.5657(3) 0.2694(2) 0.15306(16) 0.0291(10) Uani d . 1 4 . .
    C C7 0.4979(3) 0.2972(2) 0.21772(17) 0.0301(10) Uani d . 1 4 . .
    C C8 0.5328(3) 0.2388(2) 0.28580(16) 0.0344(11) Uani d . 1 4 . .
    C C9 0.4336(3) 0.2665(2) 0.34811(16) 0.0349(11) Uani d . 1 4 . .
    C C10 0.3029(4) 0.5168(2) 0.29733(16) 0.0437(12) Uani d . 1 4 . .
    C C11 0.3469(3) 0.5421(2) 0.02716(16) 0.0416(11) Uani d . 1 4 . .
    C C12 0.7128(4) 0.2228(2) 0.02437(17) 0.0428(12) Uani d . 1 4 . .
    C C13 0.1076(3) 0.0400(2) 0.21832(16) 0.0370(10) Uani d . 1 4 . .
    C C14 0.0628(3) 0.09610(19) 0.28544(16) 0.0300(10) Uani d . 1 4 . .
    C C15 0.0789(3) 0.0489(2) 0.35197(16) 0.0335(10) Uani d . 1 4 . .
    C C16 0.0308(3) 0.0923(2) 0.41458(15) 0.0272(10) Uani d . 1 4 . .
    C C17 -0.0383(3) 0.1861(2) 0.41197(16) 0.0300(10) Uani d . 1 4 . .
    C C18 -0.0500(3) 0.2338(2) 0.34686(16) 0.0310(11) Uani d . 1 4 . .
    C C19 0.0006(3) 0.1904(2) 0.28279(16) 0.0288(10) Uani d . 1 4 . .
    C C20 -0.0159(3) 0.2449(2) 0.21245(16) 0.0355(11) Uani d . 1 4 . .
    C C21 0.0785(3) 0.1987(2) 0.15450(16) 0.0390(12) Uani d . 1 4 . .
    C C22 0.2709(3) 0.0187(2) 0.21388(17) 0.0437(11) Uani d . 1 4 . .
    C C23 0.1144(4) -0.0419(2) 0.48738(16) 0.0497(12) Uani d . 1 4 . .
    C C24 -0.1827(4) 0.3079(2) 0.47324(17) 0.0472(12) Uani d . 1 4 . .
    H H1 0.229284 0.377124 0.289174 0.045 Uiso d . 1 4 . .
    H H3 0.314106 0.487379 0.155936 0.0402 Uiso d . 1 4 . .
    H H6 0.627874 0.211478 0.15206 0.0349 Uiso d . 1 4 . .
    H H8a 0.523519 0.169103 0.276183 0.0413 Uiso d . 1 4 . .
    H H8b 0.634849 0.249268 0.298996 0.0413 Uiso d . 1 4 . .
    H H9a 0.337109 0.237386 0.341366 0.0419 Uiso d . 1 4 . .
    H H9b 0.477612 0.244005 0.392266 0.0419 Uiso d . 1 4 . .
    H H10a 0.396496 0.550278 0.292131 0.0524 Uiso d . 1 4 . .
    H H10b 0.237013 0.539716 0.26024 0.0524 Uiso d . 1 4 . .
    H H11a 0.343252 0.568724 -0.020729 0.0499 Uiso d . 1 4 . .
    H H11b 0.248601 0.523434 0.042067 0.0499 Uiso d . 1 4 . .
    H H11c 0.38554 0.591309 0.059487 0.0499 Uiso d . 1 4 . .
    H H12a 0.752635 0.216224 -0.023333 0.0513 Uiso d . 1 4 . .
    H H12b 0.791882 0.237308 0.057458 0.0513 Uiso d . 1 4 . .
    H H12c 0.665196 0.161952 0.038152 0.0513 Uiso d . 1 4 . .
    H H13 0.061923 -0.024214 0.221065 0.0444 Uiso d . 1 4 . .
    H H15 0.124753 -0.015423 0.353911 0.0402 Uiso d . 1 4 . .
    H H18 -0.093988 0.298619 0.345199 0.0372 Uiso d . 1 4 . .
    H H20a 0.012609 0.31302 0.218823 0.0425 Uiso d . 1 4 . .
    H H20b -0.118321 0.244051 0.197835 0.0425 Uiso d . 1 4 . .
    H H21a 0.052486 0.226707 0.10869 0.0468 Uiso d . 1 4 . .
    H H21b 0.181588 0.210629 0.164728 0.0468 Uiso d . 1 4 . .
    H H22a 0.324653 0.07989 0.208995 0.0524 Uiso d . 1 4 . .
    H H22b 0.301603 -0.017143 0.256005 0.0524 Uiso d . 1 4 . .
    H H23a 0.120147 -0.061226 0.537046 0.0597 Uiso d . 1 4 . .
    H H23b 0.059956 -0.091076 0.46086 0.0597 Uiso d . 1 4 . .
    H H23c 0.212938 -0.036144 0.467955 0.0597 Uiso d . 1 4 . .
    H H24a -0.214712 0.324831 0.520983 0.0566 Uiso d . 1 4 . .
    H H24b -0.127992 0.36243 0.453042 0.0566 Uiso d . 1 4 . .
    H H24c -0.267876 0.294193 0.443745 0.0566 Uiso d . 1 4 . .
    H H1n 0.374(3) 0.391(2) 0.3865(16) 0.0416 Uiso d . 1 4 . .
    H H2n 0.100(3) 0.065(2) 0.1185(16) 0.0452 Uiso d . 1 4 . .
    H H1o 0.150(3) 0.547(3) 0.3609(18) 0.0516 Uiso d . 1 4 . .
    H H4o 0.378(4) -0.059(3) 0.153(2) 0.0601 Uiso d . 1 4 . .
loop_
    _atom_site_aniso_label
    _atom_site_aniso_U_11
    _atom_site_aniso_U_22
    _atom_site_aniso_U_33
    _atom_site_aniso_U_12
    _atom_site_aniso_U_13
    _atom_site_aniso_U_23
    _atom_site_aniso_type_symbol
    O1 0.0483(13) 0.0424(12) 0.0382(13) 0.0103(13) 0.0071(12) -0.0063(11) O
    O2 0.0428(12) 0.0309(11) 0.0314(12) 0.0109(11) -0.0027(11) 0.0004(10) O
    O3 0.0382(12) 0.0343(11) 0.0275(12) 0.0090(10) 0.0026(11) -0.0006(10) O
    O4 0.0534(16) 0.0548(14) 0.0420(13) 0.0117(14) 0.0041(13) -0.0150(13) O
    O5 0.0462(13) 0.0283(11) 0.0320(12) 0.0061(10) -0.0031(11) 0.0022(10) O
    O6 0.0453(13) 0.0380(12) 0.0275(12) 0.0155(11) -0.0011(12) -0.0016(10) O
    N1 0.0477(18) 0.0299(14) 0.0266(16) 0.0080(14) 0.0035(15) -0.0023(12) N
    N2 0.0456(18) 0.0375(16) 0.0300(17) -0.0004(14) 0.0011(14) -0.0043(13) N
    C1 0.046(2) 0.0340(18) 0.0328(18) 0.0017(16) 0.0025(18) 0.0002(15) C
    C2 0.0337(18) 0.0305(16) 0.0316(18) 0.0013(15) -0.0035(17) -0.0027(14) C
    C3 0.0390(18) 0.0272(17) 0.0345(19) 0.0111(14) -0.0050(16) -0.0048(15) C
    C4 0.0337(17) 0.0296(17) 0.0261(18) 0.0010(15) -0.0089(16) -0.0028(14) C
    C5 0.0261(17) 0.0301(17) 0.0281(19) 0.0014(15) -0.0033(16) -0.0054(14) C
    C6 0.0291(18) 0.0274(15) 0.0307(19) 0.0043(15) -0.0019(17) -0.0025(15) C
    C7 0.0340(17) 0.0262(16) 0.0301(18) 0.0008(14) 0.0000(18) -0.0002(15) C
    C8 0.045(2) 0.0289(17) 0.0292(18) 0.0029(15) -0.0014(18) -0.0017(14) C
    C9 0.041(2) 0.0311(17) 0.032(2) 0.0008(16) -0.0043(18) 0.0029(14) C
    C10 0.049(2) 0.044(2) 0.039(2) 0.0104(17) 0.0029(17) 0.0029(16) C
    C11 0.055(2) 0.0323(17) 0.0374(19) 0.0135(17) -0.0089(17) 0.0043(17) C
    C12 0.050(2) 0.049(2) 0.0290(17) 0.0168(18) 0.0033(18) -0.0008(16) C
    C13 0.0417(19) 0.0336(17) 0.0356(19) 0.0008(16) 0.0005(17) -0.0030(17) C
    C14 0.0317(17) 0.0310(16) 0.0272(18) 0.0030(15) 0.0000(16) -0.0032(14) C
    C15 0.0362(18) 0.0256(16) 0.0387(19) -0.0008(16) -0.0033(16) -0.0024(15) C
    C16 0.0289(17) 0.0273(16) 0.0253(18) -0.0026(14) -0.0006(15) 0.0013(13) C
    C17 0.0336(18) 0.0280(17) 0.0283(19) -0.0001(15) -0.0018(16) -0.0026(14) C
    C18 0.0345(19) 0.0255(16) 0.033(2) -0.0016(15) -0.0054(17) -0.0031(15) C
    C19 0.0284(17) 0.0314(17) 0.0266(17) -0.0034(14) -0.0029(17) 0.0013(15) C
    C20 0.038(2) 0.0336(17) 0.034(2) -0.0040(15) -0.0028(18) 0.0034(15) C
    C21 0.039(2) 0.046(2) 0.032(2) -0.0051(18) -0.0013(18) 0.0079(15) C
    C22 0.046(2) 0.047(2) 0.0387(18) 0.0051(17) 0.0048(18) -0.0078(18) C
    C23 0.076(3) 0.0306(17) 0.042(2) 0.0087(19) -0.005(2) 0.0031(16) C
    C24 0.054(2) 0.050(2) 0.0378(19) 0.0244(19) -0.001(2) -0.0094(17) C
loop_
    _geom_bond_atom_site_label_1
    _geom_bond_atom_site_label_2
    _geom_bond_site_symmetry_1
    _geom_bond_site_symmetry_2
    _geom_bond_distance
    _geom_bond_publ_flag
    O1 C10 . . 1.412(4) ?
    O1 H1o . . 0.83(3) ?
    O2 C4 . . 1.371(4) ?
    O2 C11 . . 1.424(4) ?
    O3 C5 . . 1.361(4) ?
    O3 C12 . . 1.425(4) ?
    O4 C22 . . 1.416(4) ?
    O4 H4o . . 0.79(3) ?
    O5 C16 . . 1.369(3) ?
    O5 C23 . . 1.425(4) ?
    O6 C17 . . 1.362(4) ?
    O6 C24 . . 1.439(4) ?
    N1 C1 . . 1.468(4) ?
    N1 C9 . . 1.464(4) ?
    N1 H1n . . 0.83(3) ?
    N2 C13 . . 1.481(4) ?
    N2 C21 . . 1.472(4) ?
    N2 H2n . . 0.86(3) ?
    C1 C2 . . 1.539(4) ?
    C1 C10 . . 1.493(4) ?
    C1 H1 . . 0.96 ?
    C2 C3 . . 1.405(4) ?
    C2 C7 . . 1.375(4) ?
    C3 C4 . . 1.381(4) ?
    C3 H3 . . 0.96 ?
    C4 C5 . . 1.406(4) ?
    C5 C6 . . 1.379(4) ?
    C6 C7 . . 1.398(4) ?
    C6 H6 . . 0.96 ?
    C7 C8 . . 1.522(4) ?
    C8 C9 . . 1.508(4) ?
    C8 H8a . . 0.96 ?
    C8 H8b . . 0.96 ?
    C9 H9a . . 0.96 ?
    C9 H9b . . 0.96 ?
    C10 H10a . . 0.96 ?
    C10 H10b . . 0.96 ?
    C11 H11a . . 0.96 ?
    C11 H11b . . 0.96 ?
    C11 H11c . . 0.96 ?
    C12 H12a . . 0.96 ?
    C12 H12b . . 0.96 ?
    C12 H12c . . 0.96 ?
    C13 C14 . . 1.513(4) ?
    C13 C22 . . 1.498(4) ?
    C13 H13 . . 0.96 ?
    C14 C15 . . 1.398(4) ?
    C14 C19 . . 1.389(4) ?
    C15 C16 . . 1.372(4) ?
    C15 H15 . . 0.96 ?
    C16 C17 . . 1.408(4) ?
    C17 C18 . . 1.374(4) ?
    C18 C19 . . 1.402(4) ?
    C18 H18 . . 0.96 ?
    C19 C20 . . 1.507(4) ?
    C20 C21 . . 1.506(4) ?
    C20 H20a . . 0.96 ?
    C20 H20b . . 0.96 ?
    C21 H21a . . 0.96 ?
    C21 H21b . . 0.96 ?
    C22 H22a . . 0.96 ?
    C22 H22b . . 0.96 ?
    C23 H23a . . 0.96 ?
    C23 H23b . . 0.96 ?
    C23 H23c . . 0.96 ?
    C24 H24a . . 0.96 ?
    C24 H24b . . 0.96 ?
    C24 H24c . . 0.96 ?
loop_
    _geom_angle_atom_site_label_1
    _geom_angle_atom_site_label_2
    _geom_angle_atom_site_label_3
    _geom_angle_site_symmetry_1
    _geom_angle_site_symmetry_2
    _geom_angle_site_symmetry_3
    _geom_angle
    _geom_angle_publ_flag
    C10 O1 H1o . . . 109(2) ?
    C4 O2 C11 . . . 116.8(2) ?
    C5 O3 C12 . . . 116.5(2) ?
    C22 O4 H4o . . . 108(3) ?
    C16 O5 C23 . . . 116.8(2) ?
    C17 O6 C24 . . . 116.5(2) ?
    C1 N1 C9 . . . 109.6(2) ?
    C1 N1 H1n . . . 105(2) ?
    C9 N1 H1n . . . 108.6(19) ?
    C13 N2 C21 . . . 112.7(2) ?
    C13 N2 H2n . . . 104(2) ?
    C21 N2 H2n . . . 109(2) ?
    N1 C1 C2 . . . 107.6(2) ?
    N1 C1 C10 . . . 107.7(2) ?
    N1 C1 H1 . . . 113.3918 ?
    C2 C1 C10 . . . 113.7(2) ?
    C2 C1 H1 . . . 107.3416 ?
    C10 C1 H1 . . . 107.3033 ?
    C1 C2 C3 . . . 120.8(2) ?
    C1 C2 C7 . . . 120.2(3) ?
    C3 C2 C7 . . . 119.0(3) ?
    C2 C3 C4 . . . 121.5(3) ?
    C2 C3 H3 . . . 119.2635 ?
    C4 C3 H3 . . . 119.2645 ?
    O2 C4 C3 . . . 125.8(3) ?
    O2 C4 C5 . . . 115.0(2) ?
    C3 C4 C5 . . . 119.2(3) ?
    O3 C5 C4 . . . 115.5(2) ?
    O3 C5 C6 . . . 125.4(2) ?
    C4 C5 C6 . . . 119.0(3) ?
    C5 C6 C7 . . . 121.5(3) ?
    C5 C6 H6 . . . 119.2431 ?
    C7 C6 H6 . . . 119.242 ?
    C2 C7 C6 . . . 119.7(3) ?
    C2 C7 C8 . . . 121.3(3) ?
    C6 C7 C8 . . . 119.0(2) ?
    C7 C8 C9 . . . 112.8(2) ?
    C7 C8 H8a . . . 109.4715 ?
    C7 C8 H8b . . . 109.4718 ?
    C9 C8 H8a . . . 109.4708 ?
    C9 C8 H8b . . . 109.4709 ?
    H8a C8 H8b . . . 105.924 ?
    N1 C9 C8 . . . 108.1(2) ?
    N1 C9 H9a . . . 109.4715 ?
    N1 C9 H9b . . . 109.4715 ?
    C8 C9 H9a . . . 109.4708 ?
    C8 C9 H9b . . . 109.4708 ?
    H9a C9 H9b . . . 110.8097 ?
    O1 C10 C1 . . . 110.4(2) ?
    O1 C10 H10a . . . 109.4717 ?
    O1 C10 H10b . . . 109.4714 ?
    C1 C10 H10a . . . 109.4713 ?
    C1 C10 H10b . . . 109.4709 ?
    H10a C10 H10b . . . 108.4859 ?
    O2 C11 H11a . . . 109.471 ?
    O2 C11 H11b . . . 109.4716 ?
    O2 C11 H11c . . . 109.4709 ?
    H11a C11 H11b . . . 109.4714 ?
    H11a C11 H11c . . . 109.4708 ?
    H11b C11 H11c . . . 109.4716 ?
    O3 C12 H12a . . . 109.4718 ?
    O3 C12 H12b . . . 109.4712 ?
    O3 C12 H12c . . . 109.4707 ?
    H12a C12 H12b . . . 109.4716 ?
    H12a C12 H12c . . . 109.4715 ?
    H12b C12 H12c . . . 109.4704 ?
    N2 C13 C14 . . . 110.3(2) ?
    N2 C13 C22 . . . 112.6(2) ?
    N2 C13 H13 . . . 108.2749 ?
    C14 C13 C22 . . . 113.7(2) ?
    C14 C13 H13 . . . 107.0055 ?
    C22 C13 H13 . . . 104.4393 ?
    C13 C14 C15 . . . 118.3(2) ?
    C13 C14 C19 . . . 122.3(3) ?
    C15 C14 C19 . . . 119.3(3) ?
    C14 C15 C16 . . . 121.5(3) ?
    C14 C15 H15 . . . 119.2572 ?
    C16 C15 H15 . . . 119.2563 ?
    O5 C16 C15 . . . 125.6(2) ?
    O5 C16 C17 . . . 114.9(2) ?
    C15 C16 C17 . . . 119.5(3) ?
    O6 C17 C16 . . . 115.6(2) ?
    O6 C17 C18 . . . 125.5(3) ?
    C16 C17 C18 . . . 118.9(3) ?
    C17 C18 C19 . . . 121.8(3) ?
    C17 C18 H18 . . . 119.0863 ?
    C19 C18 H18 . . . 119.0868 ?
    C14 C19 C18 . . . 118.8(3) ?
    C14 C19 C20 . . . 121.1(3) ?
    C18 C19 C20 . . . 120.0(2) ?
    C19 C20 C21 . . . 111.2(2) ?
    C19 C20 H20a . . . 109.4705 ?
    C19 C20 H20b . . . 109.4713 ?
    C21 C20 H20a . . . 109.4716 ?
    C21 C20 H20b . . . 109.4716 ?
    H20a C20 H20b . . . 107.6461 ?
    N2 C21 C20 . . . 108.8(2) ?
    N2 C21 H21a . . . 109.4714 ?
    N2 C21 H21b . . . 109.471 ?
    C20 C21 H21a . . . 109.4707 ?
    C20 C21 H21b . . . 109.4716 ?
    H21a C21 H21b . . . 110.1482 ?
    O4 C22 C13 . . . 107.5(2) ?
    O4 C22 H22a . . . 109.4708 ?
    O4 C22 H22b . . . 109.4708 ?
    C13 C22 H22a . . . 109.4715 ?
    C13 C22 H22b . . . 109.4715 ?
    H22a C22 H22b . . . 111.3954 ?
    O5 C23 H23a . . . 109.471 ?
    O5 C23 H23b . . . 109.4715 ?
    O5 C23 H23c . . . 109.4711 ?
    H23a C23 H23b . . . 109.4715 ?
    H23a C23 H23c . . . 109.4704 ?
    H23b C23 H23c . . . 109.4719 ?
    O6 C24 H24a . . . 109.4707 ?
    O6 C24 H24b . . . 109.4717 ?
    O6 C24 H24c . . . 109.4719 ?
    H24a C24 H24b . . . 109.4711 ?
    H24a C24 H24c . . . 109.4706 ?
    H24b C24 H24c . . . 109.4714 ?
loop_
    _geom_hbond_atom_site_label_D
    _geom_hbond_atom_site_label_H
    _geom_hbond_atom_site_label_A
    _geom_hbond_site_symmetry_D
    _geom_hbond_site_symmetry_H
    _geom_hbond_site_symmetry_A
    _geom_hbond_distance_DH
    _geom_hbond_distance_HA
    _geom_hbond_distance_DA
    _geom_hbond_angle_DHA
    _geom_hbond_publ_flag
    O1 H1o N2 . . 3_555 0.83(3) 1.92(3) 2.740(4) 169(3) yes
    O4 H4o N1 . . 3_645 0.79(3) 2.03(3) 2.810(4) 172(4) yes
