# Supplementary material for: Ortho­rhom­bic polymorph of (6,7-dimeth­oxy-1,2,3,4-tetra­hydro­isoquinolin-1-yl)methanol
Source: Acta Crystallogr Sect E Struct Rep Online. 2011 Jun 18;67(Pt 7):o1734–5. doi: 10.1107/S1600536811019866 (PMC3151966; doi:10.1107/S1600536811019866)
Supplement: Supplementary file 2 [file e-67-o1734-Isup2.hkl]

#
# h,k,l, Fc-squared, Fo-squared, sigma(Fo-squared) and status flag
#
data_I
_shelx_title                             'obrazek'
_shelx_refln_list_code                   4
_shelx_F_calc_maximum                    259.69
_exptl_crystal_F_000                     960
_reflns_d_resolution_high                0.7931

loop_
 _symmetry_equiv_pos_as_xyz
 'x, y, z'
 '-x+1/2, -y, z+1/2'
 '-x, y+1/2, -z+1/2'
 'x+1/2, -y+1/2, -z'

_cell_length_a                           8.9917(11)
_cell_length_b                           13.4769(12)
_cell_length_c                           18.576(4)
_cell_angle_alpha                        90
_cell_angle_beta                         90
_cell_angle_gamma                        90

_shelx_F_squared_multiplier              1.000

loop_
 _refln_index_h
 _refln_index_k
 _refln_index_l
 _refln_F_squared_calc
 _refln_F_squared_meas
 _refln_F_squared_sigma
 _refln_observed_status
   2   0   0    31263.57    32820.38     68.72 o
   4   0   0      493.51      573.05      9.97 o
   6   0   0     2410.45     2371.44     23.14 o
   8   0   0      617.27      730.56     24.15 o
  10   0   0        7.52      -31.65     42.79 <
   1   1   0      118.15      111.92      2.19 o
   2   1   0      163.01      159.57      3.08 o
   3   1   0     1251.57     1144.12      7.66 o
   4   1   0        1.85        1.30      4.58 <
   5   1   0      401.75      345.12      7.29 o
   6   1   0       37.40       37.97      8.67 o
   7   1   0       25.85       31.32     10.66 <
   8   1   0        0.34       -6.56     14.39 <
   9   1   0        0.35       21.27     21.48 <
  10   1   0       14.95       18.36     32.50 <
  11   1   0       17.30       15.72     39.91 <
   0   2   0        7.91       27.55      2.31 o
   1   2   0    59905.11    67439.09    129.39 o
   2   2   0    16840.49    16869.42     21.31 o
   3   2   0     5095.34     5460.15     15.40 o
   4   2   0      234.35      231.54      6.69 o
   5   2   0      714.56      755.85     11.47 o
   6   2   0      105.10      103.98      9.81 o
   7   2   0      711.56      712.37     14.10 o
   8   2   0        1.31       -3.85     13.21 <
   9   2   0       49.80       47.57     18.32 <
  10   2   0       40.74       18.72     28.12 <
  11   2   0        3.02      -29.05     41.29 <
   1   3   0        0.19        3.24      2.55 <
   2   3   0        0.73        4.82      3.40 <
   3   3   0      419.06      367.37      6.48 o
   4   3   0      429.45      384.91      7.33 o
   5   3   0       84.86       80.56      7.82 o
   6   3   0      594.10      613.41     11.31 o
   7   3   0       25.43       17.63     10.86 <
   8   3   0      177.76      161.72     17.67 o
   9   3   0        2.56        1.09     18.44 <
  10   3   0        0.52       -2.71     26.26 <
  11   3   0       25.76       25.29     42.10 <
   0   4   0    22712.44    26311.90     34.28 o
   1   4   0       25.66       31.12      3.28 o
   2   4   0      329.24      372.60      5.39 o
   3   4   0      303.90      302.53      6.12 o
   4   4   0      922.09     1106.36     11.06 o
   5   4   0      258.70      248.19      8.43 o
   6   4   0       65.48       60.42     10.05 o
   7   4   0      356.58      381.10     11.55 o
   8   4   0        0.57       -9.81     16.90 <
   9   4   0      117.27      131.49     22.12 o
  10   4   0       11.98        2.43     26.66 <
  11   4   0       44.05      -17.22     88.90 <
   1   5   0      958.33     1026.33      7.82 o
   2   5   0      399.71      369.56      6.32 o
   3   5   0      167.85      176.03      6.00 o
   4   5   0       96.76       91.21      7.70 o
   5   5   0      754.50      845.32     11.47 o
   6   5   0       35.64       43.97     10.54 o
   7   5   0      395.64      390.51     13.74 o
   8   5   0        5.07       -5.96     18.28 <
   9   5   0       94.65       74.03     23.22 o
  10   5   0        9.23       -4.58     30.31 <
   0   6   0     7022.85     8738.13     32.21 o
   1   6   0     6216.68     7452.10     24.84 o
   2   6   0     4241.29     5026.73     20.79 o
   3   6   0     1929.22     2406.94     14.71 o
   4   6   0       12.98        8.63      7.21 <
   5   6   0      143.01      159.17      9.40 o
   6   6   0      199.71      167.60     11.14 o
   7   6   0       96.10       97.90     16.13 o
   8   6   0      209.41      191.38     22.00 o
   9   6   0       18.18       20.50     26.10 <
  10   6   0      109.26      127.32     38.05 o
   1   7   0        6.79       24.15      6.48 o
   2   7   0     1696.04     1763.29     13.78 o
   3   7   0      393.90      432.93      8.63 o
   4   7   0       24.25       10.45      7.62 <
   5   7   0       68.01       46.44      9.00 o
   6   7   0       44.73       38.33     13.53 <
   7   7   0        0.02      -13.13     16.86 <
   8   7   0       34.06       49.56     22.73 <
   9   7   0      100.86      127.32     26.46 o
  10   7   0       36.92       47.37     35.74 <
   0   8   0     2484.56     2854.94     26.54 o
   1   8   0     2972.05     3793.26     20.83 o
   2   8   0      198.95      217.24      7.58 o
   3   8   0       54.63       53.25      8.31 o
   4   8   0       43.66       32.86      9.36 o
   5   8   0      134.20      101.18     11.35 o
   6   8   0       47.28       16.94     12.85 <
   7   8   0        0.21        9.56     15.16 <
   8   8   0       66.24       46.96     21.35 <
   9   8   0       83.87       90.32     26.54 o
   1   9   0      468.82      494.69      9.04 o
   2   9   0      171.27      195.76      8.63 o
   3   9   0      452.19      466.93     10.13 o
   4   9   0     1408.89     1431.87     15.72 o
   5   9   0       96.34       64.51     12.76 o
   6   9   0       11.63       -6.65     14.34 <
   7   9   0       24.32       35.70     16.53 <
   8   9   0       55.68       81.45     23.79 o
   9   9   0       44.78       71.64     28.73 <
   0  10   0       21.62       16.49     13.62 <
   1  10   0       42.89       37.28      8.83 o
   2  10   0       26.60       39.47      9.97 o
   3  10   0        0.53       -0.20     10.58 <
   4  10   0       28.49       16.74     11.95 <
   5  10   0      449.83      486.46     13.94 o
   6  10   0      140.01      160.38     16.90 o
   7  10   0      150.59       89.35     20.34 o
   8  10   0        2.76       -6.20     25.37 <
   9  10   0        1.96       -1.66     50.33 <
   1  11   0      215.50      236.36     12.68 o
   2  11   0       11.21        2.47     11.10 <
   3  11   0      204.29      171.37     11.99 o
   4  11   0       35.12       20.87     13.57 <
   5  11   0      320.26      351.52     16.65 o
   6  11   0       62.67       35.70     19.09 <
   7  11   0        0.75       12.08     23.71 <
   8  11   0        1.46        4.78     29.62 <
   0  12   0     1025.91     1222.65     30.03 o
   1  12   0       31.42       19.94     15.84 <
   2  12   0       49.96       65.12     14.51 o
   3  12   0      148.52      128.49     16.09 o
   4  12   0      237.10      219.83     18.44 o
   5  12   0      116.99       91.17     20.06 o
   6  12   0      244.65      236.48     24.19 o
   7  12   0       81.72       93.16     30.15 o
   8  12   0       27.07       48.59     64.23 <
   1  13   0      147.37      128.41     19.29 o
   2  13   0        8.05       -3.69     19.69 <
   3  13   0      111.61      103.09     18.36 o
   4  13   0       86.01       84.24     19.82 o
   5  13   0        9.00        0.08     21.40 <
   6  13   0        2.79        8.23     26.38 <
   7  13   0        5.12       -9.04     48.34 <
   0  14   0      900.19      979.57     40.64 o
   1  14   0       28.03       27.35     23.42 <
   2  14   0      138.38       76.63     22.61 o
   3  14   0        0.04       -3.12     22.33 <
   4  14   0       79.68       68.93     23.02 <
   5  14   0        5.40       -2.63     24.60 <
   6  14   0        4.98      -10.09     35.98 <
   1  15   0       13.07       24.03     30.39 <
   2  15   0        0.25       -9.16     25.89 <
   3  15   0       23.18       33.67     28.81 <
   4  15   0        6.74       -3.61     27.72 <
   5  15   0       14.00        7.78     32.86 <
   0  16   0       11.92       13.13     49.19 <
   1  16   0       92.88       84.37     36.96 <
   2  16   0       53.52       77.23     38.41 <
   3  16   0       28.40      -13.98     36.79 <
   1   0   1       19.02       17.75      3.12 o
   2   0   1      644.34      684.49      4.98 o
   3   0   1     5513.68     4907.35     15.64 o
   4   0   1      178.13      164.40      4.90 o
   5   0   1      188.16      165.17      5.96 o
   6   0   1       23.07       11.67      7.37 <
   7   0   1       74.08       43.32     10.86 o
   8   0   1      227.29      248.60     14.55 o
   9   0   1        3.50      -16.25     21.52 <
  10   0   1       87.15       96.36     32.13 <
  11   0   1        0.19       18.76     39.83 <
   1   1   1      184.21      186.68      1.70 o
   2   1   1    12681.91    12288.38     12.60 o
   3   1   1      766.68      759.37      4.82 o
   4   1   1     3700.84     3989.22     12.76 o
   5   1   1      236.70      226.56      4.70 o
   6   1   1      122.05      119.78      5.79 o
   7   1   1      158.55      151.87      7.62 o
   8   1   1       46.43       32.70     10.70 o
   9   1   1      172.97      182.06     14.30 o
  10   1   1       66.60       50.65     23.14 <
  11   1   1       29.06       37.16     27.96 <
   0   2   1       12.41       10.01      1.86 o
   1   2   1      236.59      217.64      2.07 o
   2   2   1    31366.71    32409.85     23.87 o
   3   2   1     2811.97     2672.27      8.51 o
   4   2   1     3775.02     3832.20     12.28 o
   5   2   1     1212.79     1139.02      8.67 o
   6   2   1      845.96      906.22      9.36 o
   7   2   1      135.42      130.40      7.90 o
   8   2   1       22.67       11.75     10.21 <
   9   2   1       41.86       34.65     14.14 <
  10   2   1       25.62       34.12     20.02 <
  11   2   1        4.88        3.65     28.81 <
   0   3   1       58.93       56.97      2.47 o
   1   3   1     3476.99     3927.34      6.77 o
   2   3   1      348.90      340.99      3.40 o
   3   3   1    11331.13    12007.08     18.40 o
   4   3   1      169.07      191.18      4.42 o
   5   3   1     1059.85     1036.82      8.67 o
   6   3   1      248.59      243.74      6.52 o
   7   3   1      200.66      180.12      8.02 o
   8   3   1       74.78       70.67     11.14 o
   9   3   1       13.81        6.44     13.62 <
  10   3   1       14.07        1.90     19.33 <
  11   3   1        4.10      -20.14     37.32 <
   0   4   1      564.16      534.40      5.11 o
   1   4   1      622.39      652.48      3.97 o
   2   4   1       69.38       75.21      3.04 o
   3   4   1     6320.89     6898.74     15.92 o
   4   4   1      397.79      432.12      5.63 o
   5   4   1     4328.37     4584.56     16.65 o
   6   4   1      328.72      334.46      6.97 o
   7   4   1       91.83       97.49      8.96 o
   8   4   1       40.42       41.53     12.24 o
   9   4   1       34.04       29.62     14.95 <
  10   4   1       20.50        5.75     19.37 <
  11   4   1       30.89       11.79     88.82 <
   0   5   1       84.36       80.92      4.50 o
   1   5   1      879.94      901.32      5.43 o
   2   5   1     2438.28     2830.18      9.64 o
   3   5   1      458.30      472.48      5.07 o
   4   5   1      869.56      881.95      7.58 o
   5   5   1      143.78      126.14      5.92 o
   6   5   1      368.14      373.85      7.58 o
   7   5   1       22.70       23.71      9.44 <
   8   5   1       73.43       71.64     13.90 o
   9   5   1        4.13       -7.37     17.51 <
  10   5   1        5.89       -8.71     20.63 <
   0   6   1     3503.00     3676.07     16.13 o
   1   6   1      134.92      115.32      3.57 o
   2   6   1      464.28      577.11      5.63 o
   3   6   1     1999.66     2241.08     10.62 o
   4   6   1      138.40      136.35      5.07 o
   5   6   1      378.85      361.98      6.81 o
   6   6   1      256.17      261.49      8.14 o
   7   6   1      167.52      185.71     11.18 o
   8   6   1      127.69      112.93     14.43 o
   9   6   1        6.33        5.15     18.44 <
  10   6   1       51.46       66.98     23.46 <
   0   7   1      477.94      490.23      8.67 o
   1   7   1     1210.48     1313.50      8.43 o
   2   7   1      280.44      327.94      5.27 o
   3   7   1      164.93      173.47      4.90 o
   4   7   1      198.13      184.94      5.79 o
   5   7   1       99.70       90.24      6.73 o
   6   7   1      386.58      382.00      8.43 o
   7   7   1       77.29       72.13     12.03 o
   8   7   1       26.96       36.55     14.79 <
   9   7   1        8.59       11.87     18.92 <
  10   7   1        2.99       -1.54     25.37 <
   0   8   1      131.85      102.60      7.58 o
   1   8   1      804.32      888.19      7.90 o
   2   8   1      696.89      677.84      7.05 o
   3   8   1      571.81      632.01      7.42 o
   4   8   1      204.15      188.79      6.20 o
   5   8   1      396.88      393.75      7.17 o
   6   8   1       26.49       15.36      8.83 <
   7   8   1      199.98      191.87     12.56 o
   8   8   1       47.75       44.61     16.29 <
   9   8   1       69.26       75.13     20.18 o
   0   9   1       39.66       38.21     10.41 o
   1   9   1      396.20      387.95      6.52 o
   2   9   1      214.72      232.92      5.96 o
   3   9   1      117.00      114.55      6.73 o
   4   9   1      173.78      189.32      7.29 o
   5   9   1      114.92       96.56      8.63 o
   6   9   1      202.98      168.97     10.37 o
   7   9   1      299.29      319.51     12.60 o
   8   9   1       12.96       19.29     16.41 <
   9   9   1       22.67       23.42     21.31 <
   0  10   1        3.44       -1.18     10.78 <
   1  10   1       40.22       41.94      6.77 o
   2  10   1     1652.50     1735.25     11.67 o
   3  10   1      490.98      524.71      7.90 o
   4  10   1       51.36       49.48      8.47 o
   5  10   1       17.01       22.25      9.52 <
   6  10   1       38.04       27.88     11.14 <
   7  10   1       48.77       58.03     14.14 o
   8  10   1       43.14       18.96     19.17 <
   9  10   1       38.43       28.04     32.62 <
   0  11   1       58.39       53.16     14.51 o
   1  11   1      276.32      274.33      9.00 o
   2  11   1       12.44       15.68      8.14 <
   3  11   1      156.02      143.32      9.04 o
   4  11   1       54.90       43.60     10.21 o
   5  11   1      210.55      187.21     11.18 o
   6  11   1      163.61      163.14     13.45 o
   7  11   1       93.92      111.84     16.90 o
   8  11   1       27.98       26.01     21.60 <
   0  12   1       95.44      100.98     16.25 o
   1  12   1       38.17       32.42     10.90 <
   2  12   1       27.11       19.65     10.78 <
   3  12   1       87.23       62.32     11.39 o
   4  12   1        3.21       -1.62     12.28 <
   5  12   1       13.73       12.80     13.05 <
   6  12   1       85.60       98.79     16.09 o
   7  12   1       14.22       13.21     19.82 <
   8  12   1       29.80       62.61     54.34 <
   0  13   1       20.91       27.27     17.67 <
   1  13   1       21.54       17.99     13.49 <
   2  13   1       63.85       59.49     13.86 o
   3  13   1      108.85      103.69     13.94 o
   4  13   1      120.28      101.47     14.59 o
   5  13   1        3.63       -5.67     15.52 <
   6  13   1       27.23       49.84     18.88 <
   7  13   1       21.06        2.07     42.83 <
   0  14   1      123.72      126.02     24.31 o
   1  14   1       88.50       63.98     16.98 o
   2  14   1       98.47       76.55     16.05 o
   3  14   1       21.42       17.91     16.33 <
   4  14   1       36.48       24.64     16.13 <
   5  14   1       61.78       38.17     17.46 <
   6  14   1        3.86       -4.90     25.37 <
   0  15   1       35.23       46.15     31.53 <
   1  15   1       10.76       10.33     20.58 <
   2  15   1        0.61       -3.97     18.84 <
   3  15   1       55.75       62.40     19.37 o
   4  15   1       18.02       15.97     20.10 <
   5  15   1       31.99       44.98     24.03 <
   0  16   1       22.49       -9.73     36.23 <
   1  16   1       13.50        0.89     24.72 <
   2  16   1       47.24       57.26     27.19 <
   3  16   1        4.77       -2.88     29.34 <
   1   0   2        1.14        0.53      1.82 <
   2   0   2      563.17      517.91      5.47 o
   3   0   2      192.83      180.64      5.71 o
   4   0   2     1466.43     1512.51     13.78 o
   5   0   2       86.69       81.49      7.01 o
   6   0   2      136.87      123.35      8.83 o
   7   0   2       36.34       49.11     10.82 o
   8   0   2       68.02       43.40     13.37 o
   9   0   2        5.69      -15.32     21.76 <
  10   0   2      113.66      164.68     33.27 o
  11   0   2       38.43       42.63     40.68 <
   0   1   2      170.56      174.77      3.57 o
   1   1   2     2340.89     2360.09      5.15 o
   2   1   2    11406.67    11170.68     13.53 o
   3   1   2      701.82      698.06      5.67 o
   4   1   2      515.17      525.73      5.71 o
   5   1   2      189.40      161.60      4.46 o
   6   1   2      100.60       92.47      5.59 o
   7   1   2        5.65       -2.80      7.58 <
   8   1   2        2.49       -9.64      9.20 <
   9   1   2       14.66       14.99     13.74 <
  10   1   2       73.68       84.16     21.44 o
  11   1   2       81.69       92.55     29.38 o
   0   2   2       24.40       27.31      2.35 o
   1   2   2     1498.98     1513.36      3.97 o
   2   2   2    17428.91    17310.09     16.29 o
   3   2   2     1899.21     1811.63      7.62 o
   4   2   2     1066.09     1089.01      7.25 o
   5   2   2      105.69      112.73      4.58 o
   6   2   2      803.00      791.91      7.98 o
   7   2   2       11.81       17.10      8.27 <
   8   2   2       30.76       37.20     11.39 o
   9   2   2       25.64       19.41     14.71 <
  10   2   2      103.14      130.32     20.46 o
  11   2   2       85.08       96.36     29.26 o
   0   3   2     2438.33     2743.26      9.64 o
   1   3   2     1584.78     1561.33      4.94 o
   2   3   2       65.47       66.50      2.92 o
   3   3   2      814.74      750.13      5.84 o
   4   3   2     1825.20     1805.84     10.33 o
   5   3   2       45.33       42.87      5.71 o
   6   3   2       29.04       34.65      7.01 o
   7   3   2       46.69       36.15      8.75 o
   8   3   2       84.64       98.55     11.18 o
   9   3   2        0.25       -6.81     14.99 <
  10   3   2        6.62       -7.98     20.10 <
  11   3   2        0.18      -21.72     34.32 <
   0   4   2       23.84       34.81      4.09 o
   1   4   2       57.17       54.62      2.80 o
   2   4   2      413.69      417.78      4.09 o
   3   4   2     2700.98     2864.75     10.21 o
   4   4   2     1038.79     1086.75      8.47 o
   5   4   2     2279.22     2470.39     13.25 o
   6   4   2      310.50      302.94      7.05 o
   7   4   2       27.88       35.21      9.48 o
   8   4   2       50.95       40.36     12.32 o
   9   4   2        9.28       -1.58     15.20 <
  10   4   2        7.59       -7.58     20.83 <
   0   5   2       18.79       32.74      4.42 o
   1   5   2      267.73      267.89      3.73 o
   2   5   2     2357.72     2575.67      9.32 o
   3   5   2      159.36      162.69      3.81 o
   4   5   2      733.83      723.75      6.65 o
   5   5   2      576.64      596.07      7.46 o
   6   5   2       83.06       60.90      7.90 o
   7   5   2      133.86      118.61      9.97 o
   8   5   2      190.49      208.48     13.57 o
   9   5   2       21.14        9.36     16.05 <
  10   5   2       46.22       29.62     21.48 <
   0   6   2      382.58      450.96      7.50 o
   1   6   2      577.84      625.53      5.27 o
   2   6   2      695.62      711.19      5.84 o
   3   6   2      399.48      382.77      4.94 o
   4   6   2      168.50      157.18      4.82 o
   5   6   2      691.69      709.13      8.47 o
   6   6   2       32.92       36.92      7.94 o
   7   6   2      316.17      284.91     11.22 o
   8   6   2       44.74       39.14     14.10 <
   9   6   2       77.50       58.39     18.19 o
  10   6   2       38.68       32.42     21.52 <
   0   7   2     1078.21     1227.92     10.86 o
   1   7   2      875.23     1016.24      7.29 o
   2   7   2     1143.53     1220.14      8.23 o
   3   7   2      403.32      403.63      5.71 o
   4   7   2       71.76       70.95      5.59 o
   5   7   2       16.04       10.50      6.85 <
   6   7   2       18.65       14.83      8.83 <
   7   7   2       35.82       22.04     11.95 <
   8   7   2       29.65       40.32     14.95 <
   9   7   2      101.93      110.50     19.82 o
  10   7   2        4.91        6.00     24.07 <
   0   8   2     3506.66     3822.92     20.83 o
   1   8   2      341.18      406.88      6.40 o
   2   8   2      190.66      190.69      5.35 o
   3   8   2      512.17      537.96      6.65 o
   4   8   2      191.61      192.27      6.28 o
   5   8   2      557.59      627.76      8.51 o
   6   8   2       68.68       33.07      9.64 o
   7   8   2       97.41      109.45     12.80 o
   8   8   2       98.55       88.01     16.86 o
   9   8   2       70.59       84.45     21.31 o
   0   9   2       61.98       58.96      8.91 o
   1   9   2      655.45      715.65      8.47 o
   2   9   2      206.65      204.51      6.16 o
   3   9   2       26.64       29.50      6.52 o
   4   9   2       58.33       60.62      7.58 o
   5   9   2      116.49      107.58      8.39 o
   6   9   2       68.46       45.10     11.02 o
   7   9   2       46.69       47.57     12.72 o
   8   9   2       14.34       13.33     17.38 <
   9   9   2       26.06       31.73     22.33 <
   0  10   2      133.10      118.40     12.16 o
   1  10   2       25.83       29.70      7.42 o
   2  10   2       95.90       88.42      7.29 o
   3  10   2       46.85       46.32      7.74 o
   4  10   2      191.43      182.14      8.14 o
   5  10   2      241.30      253.95      9.77 o
   6  10   2       24.62       39.22     11.83 o
   7  10   2        4.57        4.82     14.22 <
   8  10   2       21.32       10.78     18.44 <
   9  10   2        0.87        7.82     32.82 <
   0  11   2      126.39      158.60     12.56 o
   1  11   2      197.47      198.15      8.79 o
   2  11   2       12.18       10.94      8.83 <
   3  11   2       58.79       59.69      9.36 o
   4  11   2      187.28      168.65     10.09 o
   5  11   2      228.29      243.37     11.43 o
   6  11   2       18.88       16.33     13.49 <
   7  11   2       27.15       14.26     16.29 <
   8  11   2       51.74       43.64     22.41 <
   0  12   2      482.69      426.16     16.17 o
   1  12   2       42.06       31.93     10.82 <
   2  12   2       11.44        3.89     10.70 <
   3  12   2       39.72       29.58     11.47 <
   4  12   2       96.78      104.91     12.32 o
   5  12   2       18.72       36.35     13.53 <
   6  12   2       28.53       23.10     16.29 <
   7  12   2       36.83       71.76     21.27 o
   0  13   2       51.05       76.18     19.09 o
   1  13   2       17.10       32.21     14.02 <
   2  13   2       73.45       78.90     13.37 o
   3  13   2       26.01       22.17     13.86 <
   4  13   2       29.48       24.11     14.63 <
   5  13   2       14.08       14.75     15.72 <
   6  13   2       42.35       33.03     18.76 <
   7  13   2       51.96      107.79     38.45 <
   0  14   2        3.89        4.70     23.42 <
   1  14   2       19.19       30.43     17.14 <
   2  14   2        0.04       -5.96     15.56 <
   3  14   2        2.57        4.94     16.09 <
   4  14   2        0.90       -0.49     16.94 <
   5  14   2       16.13       18.56     18.44 <
   6  14   2       20.65       11.71     30.92 <
   0  15   2        8.20        1.90     30.96 <
   1  15   2       65.85       59.45     20.18 <
   2  15   2      124.19      149.77     20.38 o
   3  15   2       64.93       61.19     19.45 o
   4  15   2       30.24       18.36     21.07 <
   5  15   2        7.42        0.97     23.58 <
   0  16   2       39.16       29.82     36.06 <
   1  16   2        6.89       10.05     25.08 <
   2  16   2       72.94       82.30     25.61 o
   3  16   2      144.84      179.71     30.31 o
   1   0   3        2.93        2.03      2.11 <
   2   0   3     1145.28      946.62      7.21 o
   3   0   3      100.42       84.93      4.98 o
   4   0   3     4856.01     5168.88     24.35 o
   5   0   3      422.32      369.84      9.32 o
   6   0   3      403.96      381.51     10.70 o
   7   0   3        0.00        0.89     11.39 <
   8   0   3      504.89      496.59     13.45 o
   9   0   3        2.77      -14.91     19.65 <
  10   0   3      150.03      225.50     28.37 o
  11   0   3        7.26       29.09     39.87 <
   0   1   3        0.17        2.15      1.82 <
   1   1   3     2803.19     2597.18      4.94 o
   2   1   3       48.37       47.69      2.23 o
   3   1   3     1486.66     1299.08      7.37 o
   4   1   3      269.18      235.23      5.15 o
   5   1   3      356.08      326.40      6.08 o
   6   1   3      115.32       91.62      6.52 o
   7   1   3      196.35      182.47      7.94 o
   8   1   3       79.78       71.24     10.62 o
   9   1   3       83.97       68.97     14.79 o
  10   1   3        9.61       14.51     18.68 <
  11   1   3       14.61       52.88     31.08 <
   0   2   3       58.80       61.15      2.71 o
   1   2   3      149.91      141.62      2.23 o
   2   2   3     1360.28     1251.51      5.39 o
   3   2   3      176.56      153.94      3.40 o
   4   2   3       42.35       34.08      4.09 o
   5   2   3      869.05      848.84      7.42 o
   6   2   3      110.22      117.67      6.44 o
   7   2   3      588.65      590.07      9.12 o
   8   2   3       89.24       87.93     12.12 o
   9   2   3       40.97       51.02     14.18 o
  10   2   3       47.43       53.93     20.46 <
  11   2   3       18.59       40.52     27.47 <
   0   3   3      387.82      360.44      5.88 o
   1   3   3      142.58      170.35      2.76 o
   2   3   3      628.90      619.05      4.82 o
   3   3   3      757.35      727.48      5.31 o
   4   3   3     1295.66     1272.37      8.96 o
   5   3   3      537.26      578.24      7.29 o
   6   3   3      106.59       81.93      7.13 o
   7   3   3      316.50      302.49      9.00 o
   8   3   3      207.07      209.62     12.24 o
   9   3   3       15.09       13.13     15.20 <
  10   3   3       52.55      100.17     19.73 o
  11   3   3        2.66       -4.09     41.53 <
   0   4   3        3.36        5.43      4.38 <
   1   4   3     4565.52     4728.01     11.55 o
   2   4   3       56.10       58.68      3.08 o
   3   4   3      859.39      850.26      6.24 o
   4   4   3      370.43      342.49      5.39 o
   5   4   3       22.81       18.60      6.28 <
   6   4   3       90.74       83.43      7.13 o
   7   4   3       90.96       83.84      9.48 o
   8   4   3       73.56       69.37     11.18 o
   9   4   3       42.34       33.47     15.97 <
  10   4   3       31.49       20.22     20.46 <
   0   5   3      290.21      287.18      6.65 o
   1   5   3      157.73      145.15      3.44 o
   2   5   3      407.93      429.12      4.50 o
   3   5   3     1454.84     1438.07      8.27 o
   4   5   3     1112.05     1125.20      8.23 o
   5   5   3      346.38      366.84      6.93 o
   6   5   3      180.33      162.69      7.70 o
   7   5   3      381.46      388.56     10.05 o
   8   5   3      307.68      293.78     12.44 o
   9   5   3       27.24       33.96     16.17 <
  10   5   3       84.32       80.35     21.84 o
   0   6   3      180.39      156.13      5.71 o
   1   6   3     1484.37     1584.80      7.37 o
   2   6   3      203.84      210.75      4.17 o
   3   6   3       75.97       71.07      4.42 o
   4   6   3      142.93      143.97      5.11 o
   5   6   3      676.44      741.91      8.71 o
   6   6   3       70.87       66.41      8.63 o
   7   6   3      538.73      518.59     10.33 o
   8   6   3       31.13       28.81     13.70 <
   9   6   3        6.27        7.29     16.53 <
  10   6   3       69.98       84.57     22.41 o
   0   7   3      423.69      395.33      7.74 o
   1   7   3     1122.96     1239.59      7.66 o
   2   7   3      493.03      509.84      6.52 o
   3   7   3       78.87       72.49      5.15 o
   4   7   3      119.19      125.54      5.92 o
   5   7   3      203.60      209.54      6.48 o
   6   7   3       54.21       44.41      8.71 o
   7   7   3      101.00       78.13     11.47 o
   8   7   3        6.18        7.74     14.43 <
   9   7   3      268.44      261.97     19.69 o
  10   7   3       39.74       47.17     23.58 <
   0   8   3      318.64      308.61      7.46 o
   1   8   3     1065.96     1153.57      9.12 o
   2   8   3      105.84       85.99      5.59 o
   3   8   3      444.15      509.31      6.81 o
   4   8   3       62.64       73.47      6.52 o
   5   8   3       70.26       67.14      7.82 o
   6   8   3       38.19       35.46      9.24 o
   7   8   3      120.81      135.50     12.48 o
   8   8   3       58.34       45.83     16.41 <
   9   8   3       33.87       43.48     21.68 <
   0   9   3      157.95      179.83      7.94 o
   1   9   3       18.06       21.84      6.81 o
   2   9   3      407.88      394.84      6.73 o
   3   9   3      132.35      117.92      6.65 o
   4   9   3       23.15       16.65      7.21 <
   5   9   3        9.82       10.78      8.23 <
   6   9   3       71.72       64.19     10.50 o
   7   9   3      143.29      164.19     14.22 o
   8   9   3      114.09      115.04     19.73 o
   9   9   3        1.26       -4.82     25.16 <
   0  10   3        0.00        5.51     10.13 <
   1  10   3       51.40       40.32      8.02 o
   2  10   3      258.19      274.41      7.98 o
   3  10   3      196.51      198.60      7.70 o
   4  10   3      137.14      139.11      8.59 o
   5  10   3      245.73      232.80      9.64 o
   6  10   3       21.19       22.33     11.75 <
   7  10   3       13.09       17.46     14.67 <
   8  10   3        6.38        6.97     18.44 <
   9  10   3       15.43       11.95     33.47 <
   0  11   3        3.45       -1.90     13.41 <
   1  11   3      177.08      188.47      8.39 o
   2  11   3       82.09       67.79      9.73 o
   3  11   3       56.94       59.08      9.24 o
   4  11   3       48.26       46.28      9.97 o
   5  11   3       28.55       38.21     11.59 o
   6  11   3       17.49       20.79     13.13 <
   7  11   3       49.85       60.66     16.90 o
   8  11   3       17.63       32.01     22.69 <
   0  12   3       47.16       61.43     17.95 o
   1  12   3       16.05        9.44     10.94 <
   2  12   3       40.63       40.04     11.26 o
   3  12   3      108.42      100.74     11.75 o
   4  12   3      101.72       94.01     11.99 o
   5  12   3      114.61      135.99     14.22 o
   6  12   3       24.35       43.16     16.74 <
   7  12   3       41.54       37.08     20.34 <
   0  13   3        0.79        1.42     20.34 <
   1  13   3      133.46      147.66     12.93 o
   2  13   3       36.90       47.37     13.33 o
   3  13   3       23.63       18.64     14.18 <
   4  13   3       10.66        8.59     14.51 <
   5  13   3        1.72       11.26     15.92 <
   6  13   3       13.27        9.89     20.79 <
   7  13   3        4.82        4.34     32.34 <
   0  14   3       55.82       53.16     24.27 <
   1  14   3      125.41      127.56     16.86 o
   2  14   3      131.73      142.15     17.51 o
   3  14   3       41.36       30.92     16.74 <
   4  14   3       33.22       20.18     17.75 <
   5  14   3        7.53        0.28     19.49 <
   6  14   3       30.64       41.17     31.44 <
   0  15   3       72.89       98.35     28.00 o
   1  15   3        4.07        8.87     19.69 <
   2  15   3       21.75       22.94     20.91 <
   3  15   3       10.34       13.53     19.41 <
   4  15   3        5.08        4.21     22.98 <
   5  15   3        1.92        9.64     26.99 <
   0  16   3        7.77       -5.43     37.36 <
   1  16   3        1.75       -0.69     25.24 <
   2  16   3      108.10      144.78     26.58 o
   3  16   3       82.96      102.28     33.43 o
   0   0   4     3749.98     3563.38     14.14 o
   1   0   4        3.12        0.32      2.67 <
   2   0   4      107.50       75.45      3.28 o
   3   0   4       15.44       19.17      5.23 o
   4   0   4      169.42      181.86      6.85 o
   5   0   4        4.16        1.18      6.93 <
   6   0   4      695.50      712.37     11.95 o
   7   0   4      109.71      107.46     11.39 o
   8   0   4      297.79      308.25     13.01 o
   9   0   4      101.62       83.15     18.76 o
  10   0   4      305.81      362.55     28.04 o
  11   0   4      156.33      224.73     50.29 o
   0   1   4    21730.32    20985.75     22.57 o
   1   1   4     6808.16     6243.47      9.48 o
   2   1   4       52.52       43.68      2.35 o
   3   1   4        4.25        4.94      3.53 <
   4   1   4      380.75      380.09      5.31 o
   5   1   4       61.66       51.02      5.35 o
   6   1   4       25.16       15.60      6.69 <
   7   1   4      393.80      405.05      7.90 o
   8   1   4      129.26      168.85     10.58 o
   9   1   4      127.25      153.82     14.06 o
  10   1   4       86.03       70.67     20.26 o
  11   1   4       20.05       17.55     33.88 <
   0   2   4       38.39       41.01      2.76 o
   1   2   4     1971.52     1922.06      5.84 o
   2   2   4     1744.19     1604.00      6.04 o
   3   2   4      127.60      100.09      2.96 o
   4   2   4      440.04      437.19      5.39 o
   5   2   4       38.63       32.17      5.15 o
   6   2   4      148.81      147.66      6.73 o
   7   2   4      180.83      185.79      8.63 o
   8   2   4      365.74      367.57     11.22 o
   9   2   4       76.31       71.16     15.03 o
  10   2   4      275.67      282.64     21.19 o
  11   2   4       69.75       69.01     39.67 <
   0   3   4     2762.03     2841.45     13.90 o
   1   3   4       75.14       68.36      2.71 o
   2   3   4     1267.46     1218.76      6.48 o
   3   3   4      796.91      864.77      5.63 o
   4   3   4      702.03      705.84      5.75 o
   5   3   4      600.46      561.67      6.89 o
   6   3   4      352.13      322.79      6.69 o
   7   3   4      106.77       92.75      9.68 o
   8   3   4       15.50        9.00     11.99 <
   9   3   4      100.48      120.31     15.97 o
  10   3   4       35.97       55.47     20.06 <
   0   4   4     2203.06     2400.21     12.32 o
   1   4   4      222.82      222.91      4.09 o
   2   4   4      682.15      644.21      5.27 o
   3   4   4      904.24      867.52      6.61 o
   4   4   4       73.79       69.09      4.74 o
   5   4   4       90.94       69.41      5.92 o
   6   4   4       23.53       12.36      6.97 <
   7   4   4      198.56      198.96      9.48 o
   8   4   4       47.31       46.76     12.28 o
   9   4   4      401.75      411.50     16.98 o
  10   4   4       75.74      103.94     21.27 o
   0   5   4       75.29       68.89      5.23 o
   1   5   4      425.71      430.70      4.94 o
   2   5   4      303.62      305.90      4.38 o
   3   5   4      519.07      515.55      5.47 o
   4   5   4      840.18      855.21      7.54 o
   5   5   4      142.45      131.13      6.40 o
   6   5   4      668.32      669.01      8.71 o
   7   5   4        8.97        0.61      9.68 <
   8   5   4       84.35       91.09     12.28 o
   9   5   4       60.19       56.73     16.98 o
  10   5   4       38.70       53.65     22.12 <
   0   6   4      428.05      454.53      9.24 o
   1   6   4       92.38       94.09      3.89 o
   2   6   4      277.86      271.41      4.50 o
   3   6   4     1701.99     1764.35      9.68 o
   4   6   4      273.63      295.60      5.55 o
   5   6   4      130.11      153.90      6.89 o
   6   6   4       35.89       28.04      8.06 o
   7   6   4      216.90      203.30     10.78 o
   8   6   4        4.18       -4.30     13.01 <
   9   6   4       55.97       59.45     16.94 o
  10   6   4        2.23        6.16     23.14 <
   0   7   4      109.65      122.17      7.13 o
   1   7   4       68.36       79.91      4.70 o
   2   7   4      239.61      220.56      5.02 o
   3   7   4       27.63       18.80      5.19 o
   4   7   4      298.63      322.39      6.12 o
   5   7   4      351.51      389.33      6.89 o
   6   7   4      205.52      188.30      9.12 o
   7   7   4      143.29      110.18     11.63 o
   8   7   4       29.87       24.39     14.71 <
   9   7   4       50.07       49.23     18.23 <
  10   7   4       48.29       52.03     26.50 <
   0   8   4      184.30      195.44      7.66 o
   1   8   4      150.06      152.20      5.43 o
   2   8   4      514.55      502.26      6.77 o
   3   8   4     1013.49     1060.33      8.87 o
   4   8   4      124.40      129.75      7.05 o
   5   8   4        1.79        5.63      7.70 <
   6   8   4       76.06       67.10      9.24 o
   7   8   4       44.19       41.82     12.20 o
   8   8   4        3.19        6.28     16.74 <
   9   8   4      108.31       98.31     22.08 o
   0   9   4      132.29      118.97      8.87 o
   1   9   4      118.70      117.84      6.85 o
   2   9   4       29.71       27.31      6.52 o
   3   9   4      192.02      197.26      6.89 o
   4   9   4       67.73       62.28      7.58 o
   5   9   4        4.12       -2.11      8.51 <
   6   9   4       37.29       49.96     11.10 o
   7   9   4      109.63      104.99     15.60 o
   8   9   4       25.71        8.71     20.38 <
   9   9   4       86.89      103.65     25.57 o
   0  10   4        3.10       -1.66      9.77 <
   1  10   4       21.14       18.23      8.10 <
   2  10   4      662.53      660.54      9.44 o
   3  10   4      118.94      113.46      8.59 o
   4  10   4      199.92      205.65      9.08 o
   5  10   4      113.41      115.24     10.21 o
   6  10   4       26.38       18.28     12.80 <
   7  10   4       84.11      115.00     16.74 o
   8  10   4       13.34        3.20     20.67 <
   0  11   4       13.10        6.81     12.60 <
   1  11   4       37.25       48.71      9.04 o
   2  11   4       64.90       60.17      9.73 o
   3  11   4       94.43       88.90     10.21 o
   4  11   4       58.97       43.93     10.58 o
   5  11   4      196.75      213.35     12.60 o
   6  11   4        0.23        4.94     15.11 <
   7  11   4       17.68        8.71     18.03 <
   8  11   4       30.07       47.13     28.41 <
   0  12   4      417.10      443.95     17.99 o
   1  12   4       23.12       12.44     10.78 <
   2  12   4      412.19      417.98     11.59 o
   3  12   4        2.80       -1.82     10.94 <
   4  12   4       77.10       83.60     12.40 o
   5  12   4       76.48       71.16     14.10 o
   6  12   4        6.50        7.90     16.94 <
   7  12   4        9.31       -1.66     20.63 <
   0  13   4      219.73      270.68     23.10 o
   1  13   4      181.27      155.08     13.49 o
   2  13   4        0.25       -4.05     13.01 <
   3  13   4      114.05      108.39     14.14 o
   4  13   4       37.72       34.81     15.76 <
   5  13   4       27.86       33.43     17.63 <
   6  13   4       30.84       41.01     21.35 <
   7  13   4       71.93      125.98     39.91 o
   0  14   4        4.98        4.74     23.58 <
   1  14   4      225.61      213.71     17.87 o
   2  14   4      116.08      108.52     17.59 o
   3  14   4      165.03      170.76     17.30 o
   4  14   4       80.18       98.22     18.80 o
   5  14   4       27.91       30.51     21.23 <
   6  14   4       20.60       34.77     32.78 <
   0  15   4      122.63      158.36     27.19 o
   1  15   4       33.73       36.79     20.71 <
   2  15   4        3.33       12.24     22.61 <
   3  15   4       16.69       19.49     20.50 <
   4  15   4       14.33       12.36     23.30 <
   0  16   4        0.25       12.97     34.65 <
   1  16   4       62.16       57.91     25.24 <
   2  16   4       35.91       50.89     28.00 <
   3  16   4       21.82       22.69     36.79 <
   1   0   5        7.27        0.04      3.40 <
   2   0   5       16.03       16.05      4.01 o
   3   0   5       36.55       30.47      4.66 o
   4   0   5     2101.98     2102.01     15.84 o
   5   0   5        2.06        8.27      8.23 <
   6   0   5      212.71      213.55     10.37 o
   7   0   5       14.03       18.96     12.56 <
   8   0   5      256.00      260.31     15.64 o
   9   0   5        9.84       21.44     20.06 <
  10   0   5       41.70       85.74     32.26 <
  11   0   5       13.55       10.90     60.58 <
   0   1   5        0.23        5.15      3.08 <
   1   1   5     2647.84     2481.66      7.25 o
   2   1   5      174.84      150.13      2.80 o
   3   1   5     1685.79     1560.44      8.96 o
   4   1   5      473.84      456.96      5.92 o
   5   1   5      430.45      423.29      6.85 o
   6   1   5      298.72      294.19      6.77 o
   7   1   5      160.33      186.68      8.79 o
   8   1   5      211.05      216.18     10.78 o
   9   1   5       61.87       65.64     14.95 o
  10   1   5       78.44       87.65     21.31 o
  11   1   5       14.01        0.85     59.69 <
   0   2   5        7.85        8.79      3.32 <
   1   2   5      300.39      312.10      3.16 o
   2   2   5      907.41      856.30      5.07 o
   3   2   5      218.03      231.50      3.97 o
   4   2   5       12.11        7.05      4.25 <
   5   2   5      267.50      268.98      5.79 o
   6   2   5      150.15      150.58      6.56 o
   7   2   5      104.81      103.29      9.08 o
   8   2   5      239.82      255.08     10.90 o
   9   2   5      115.84      140.24     15.80 o
  10   2   5       33.27       38.54     21.72 <
   0   3   5      119.73      131.41      4.17 o
   1   3   5     1972.74     1943.98      7.25 o
   2   3   5     1955.50     1870.96      8.71 o
   3   3   5      515.21      469.60      4.74 o
   4   3   5      967.13      966.23      6.52 o
   5   3   5      359.77      324.21      5.67 o
   6   3   5      127.13      116.74      6.81 o
   7   3   5        6.98        7.50      8.59 <
   8   3   5       25.31       27.68     12.36 <
   9   3   5       50.78       59.32     16.41 o
  10   3   5       28.67       61.51     20.42 o
   0   4   5      274.84      272.06      6.69 o
   1   4   5      939.46     1019.03      6.00 o
   2   4   5      381.68      407.85      5.23 o
   3   4   5      454.08      469.12      5.51 o
   4   4   5      396.41      374.58      5.39 o
   5   4   5        6.81        3.97      5.71 <
   6   4   5      284.30      302.78      7.46 o
   7   4   5      121.33      105.48     10.13 o
   8   4   5      467.69      490.59     11.99 o
   9   4   5       87.07       80.64     17.34 o
  10   4   5       74.40       93.28     21.92 o
   0   5   5       97.05       84.12      5.15 o
   1   5   5      637.74      631.00      5.92 o
   2   5   5       99.89      106.69      4.42 o
   3   5   5       73.86       64.83      4.58 o
   4   5   5      226.62      208.48      5.23 o
   5   5   5      455.66      471.51      7.29 o
   6   5   5      109.59       89.43      7.62 o
   7   5   5       72.42       56.61     10.29 o
   8   5   5       36.54       24.88     12.68 <
   9   5   5      106.29      125.29     18.28 o
  10   5   5       27.03       47.82     22.65 <
   0   6   5       16.08       14.06      6.85 <
   1   6   5      387.37      420.01      5.51 o
   2   6   5      117.99      122.74      5.23 o
   3   6   5      211.56      210.14      5.15 o
   4   6   5       46.43       39.02      5.59 o
   5   6   5      339.38      361.41      7.17 o
   6   6   5      283.35      273.68      8.75 o
   7   6   5      973.67     1046.31     12.72 o
   8   6   5       38.01       19.57     13.29 <
   9   6   5       28.32       37.28     18.15 <
  10   6   5       11.01       18.11     24.11 <
   0   7   5      349.66      321.01      9.08 o
   1   7   5      122.26      112.16      4.90 o
   2   7   5      121.50      121.20      6.16 o
   3   7   5      249.49      222.22      5.39 o
   4   7   5      365.32      385.89      6.48 o
   5   7   5      352.65      355.33      7.17 o
   6   7   5      444.42      429.69      9.16 o
   7   7   5       29.19       32.30     11.51 <
   8   7   5      113.50      110.18     14.95 o
   9   7   5       27.92       16.37     19.37 <
  10   7   5        1.26       -2.63     30.23 <
   0   8   5        5.14       -2.55      8.47 <
   1   8   5      265.43      263.75      6.24 o
   2   8   5       49.27       38.37      6.85 o
   3   8   5      592.85      609.97      7.82 o
   4   8   5       41.63       33.15      7.17 o
   5   8   5      441.71      455.58      7.98 o
   6   8   5      360.08      344.68     10.17 o
   7   8   5      441.16      473.49     13.01 o
   8   8   5       43.06       45.79     17.91 <
   9   8   5       40.60       43.80     22.04 <
   0   9   5      307.22      309.18      9.12 o
   1   9   5      434.12      439.86      7.58 o
   2   9   5      128.65      122.74      8.06 o
   3   9   5      346.37      365.30      8.14 o
   4   9   5        6.64       10.45      7.98 <
   5   9   5       65.57       57.38      9.24 o
   6   9   5        2.65        3.24     11.35 <
   7   9   5       75.06       84.65     15.24 o
   8   9   5       32.60       36.87     19.82 <
   9   9   5        6.71       11.10     24.23 <
   0  10   5      274.85      248.56     10.25 o
   1  10   5      121.30      108.35      8.43 o
   2  10   5      585.09      584.20     10.01 o
   3  10   5       73.44       69.90      9.64 o
   4  10   5       31.36       22.12      9.52 <
   5  10   5       64.43       61.80     10.50 o
   6  10   5      109.21      114.07     13.29 o
   7  10   5        3.91       13.21     17.59 <
   8  10   5      152.97      159.70     22.45 o
   0  11   5      314.56      290.30     12.24 o
   1  11   5       55.34       58.72     10.09 o
   2  11   5      153.71      130.52     10.17 o
   3  11   5       20.52       12.40     10.66 <
   4  11   5        5.11        3.24     10.94 <
   5  11   5        1.69        9.68     11.99 <
   6  11   5       79.75       72.49     16.25 o
   7  11   5        4.30        4.62     19.17 <
   8  11   5       11.77       20.46     29.18 <
   0  12   5      352.06      395.89     21.64 o
   1  12   5       23.86       24.92     11.31 <
   2  12   5       23.63       16.78     11.26 <
   3  12   5       56.85       50.04     11.71 o
   4  12   5       54.40       49.44     12.76 o
   5  12   5       18.58       24.35     14.43 <
   6  12   5       44.14       34.89     17.38 <
   7  12   5       28.15       32.01     23.50 <
   0  13   5       29.11       22.57     21.27 <
   1  13   5       83.46       66.21     14.02 o
   2  13   5       57.91       64.10     13.53 o
   3  13   5      102.06      104.79     14.30 o
   4  13   5      111.07      117.03     16.01 o
   5  13   5       42.25       47.86     18.92 <
   6  13   5       15.66       32.30     25.04 <
   0  14   5      116.78      135.99     25.53 o
   1  14   5       18.27       11.59     17.67 <
   2  14   5       88.10       60.21     17.87 o
   3  14   5       48.62       48.30     17.26 <
   4  14   5       79.22       85.66     19.45 o
   5  14   5      162.83      147.74     26.26 o
   0  15   5        1.00       14.67     27.47 <
   1  15   5       28.27       18.52     20.67 <
   2  15   5      233.02      274.98     23.99 o
   3  15   5       32.56       62.77     22.45 <
   4  15   5      115.32      131.94     25.77 o
   0  16   5       28.58       41.09     35.25 <
   1  16   5       13.47       12.03     25.93 <
   2  16   5       74.07       81.69     32.74 <
   0   0   6    23016.28    23520.21     61.84 o
   1   0   6      404.52      371.34      6.69 o
   2   0   6      249.50      237.54      4.74 o
   3   0   6      294.37      279.44      6.77 o
   4   0   6     2241.84     2405.48     17.30 o
   5   0   6      213.92      197.91      9.60 o
   6   0   6     1293.83     1418.70     17.38 o
   7   0   6      356.39      366.72     12.93 o
   8   0   6      232.06      258.69     15.92 o
   9   0   6        0.04        4.58     20.71 <
  10   0   6       11.43       17.34     31.89 <
   0   1   6     3483.96     3400.56     13.94 o
   1   1   6     2257.01     2225.20      8.43 o
   2   1   6     1951.84     1886.52      7.09 o
   3   1   6      299.45      278.46      4.86 o
   4   1   6      243.77      232.63      4.86 o
   5   1   6      251.09      245.64      6.32 o
   6   1   6      215.28      192.52      7.66 o
   7   1   6      178.59      192.52      9.28 o
   8   1   6       12.87       10.01     11.06 <
   9   1   6      123.47      137.45     17.10 o
  10   1   6       27.54       53.12     21.84 <
   0   2   6      185.35      173.35      5.11 o
   1   2   6      352.25      326.40      3.89 o
   2   2   6      122.94      118.32      3.04 o
   3   2   6      306.04      311.00      4.21 o
   4   2   6      507.13      534.11      6.24 o
   5   2   6      544.44      567.46      7.17 o
   6   2   6      398.78      400.51      7.46 o
   7   2   6      539.89      571.72      9.48 o
   8   2   6      219.39      256.42     12.76 o
   9   2   6       47.80       43.40     16.90 <
  10   2   6        1.71        8.35     22.57 <
   0   3   6     1008.20     1148.42      8.43 o
   1   3   6      673.16      776.19      5.35 o
   2   3   6     1620.86     1717.02      9.04 o
   3   3   6     1335.46     1416.87      7.50 o
   4   3   6      282.56      278.50      4.74 o
   5   3   6      120.07      125.41      5.96 o
   6   3   6      444.74      470.29      7.94 o
   7   3   6      153.16      153.45      9.77 o
   8   3   6      153.78      136.48     13.13 o
   9   3   6       89.00       74.68     17.75 o
  10   3   6      232.88      306.95     24.52 o
   0   4   6     6300.76     7066.87     25.69 o
   1   4   6      604.90      620.99      5.15 o
   2   4   6      296.49      300.47      4.86 o
   3   4   6      204.78      217.97      5.02 o
   4   4   6       94.13       75.49      4.82 o
   5   4   6     1012.79     1068.11      8.63 o
   6   4   6      215.54      210.83      7.98 o
   7   4   6       14.51        9.28     10.98 <
   8   4   6      188.14      213.47     13.41 o
   9   4   6       13.05        8.59     16.86 <
  10   4   6       18.55       40.04     23.26 <
   0   5   6      166.60      160.91      6.65 o
   1   5   6      250.88      278.30      4.54 o
   2   5   6      316.66      306.71      5.35 o
   3   5   6       79.85       75.57      5.19 o
   4   5   6       90.92       88.09      5.63 o
   5   5   6      269.09      276.40      6.61 o
   6   5   6      405.80      419.24      8.59 o
   7   5   6      316.32      336.57     11.18 o
   8   5   6      215.18      204.67     13.62 o
   9   5   6       10.97       11.59     17.91 <
  10   5   6       37.90       36.55     24.27 <
   0   6   6     1338.70     1466.03     14.43 o
   1   6   6     1132.08     1205.72      8.71 o
   2   6   6      404.92      428.19      6.20 o
   3   6   6       87.33       82.02      6.12 o
   4   6   6       70.25       67.51      6.08 o
   5   6   6      200.15      188.22      7.17 o
   6   6   6      168.02      156.82      9.28 o
   7   6   6      350.02      345.89     12.24 o
   8   6   6       45.75       34.61     13.82 <
   9   6   6       32.93       29.66     19.73 <
  10   6   6       46.61       60.05     26.06 <
   0   7   6      898.19      893.42     12.16 o
   1   7   6      512.52      532.01      6.44 o
   2   7   6      455.52      426.57      7.42 o
   3   7   6      160.60      132.38      6.69 o
   4   7   6       85.04       75.17      6.73 o
   5   7   6     1230.22     1336.68     10.62 o
   6   7   6       53.13       50.61      9.68 o
   7   7   6       60.74       43.32     11.99 o
   8   7   6       29.37       25.93     15.64 <
   9   7   6       25.82        9.93     23.22 <
   0   8   6      179.09      174.61      9.08 o
   1   8   6      108.63      110.42      6.40 o
   2   8   6      546.31      553.77      8.43 o
   3   8   6      469.34      489.82      8.23 o
   4   8   6      399.62      372.72      7.58 o
   5   8   6      554.76      566.41      8.43 o
   6   8   6       33.83       29.13     10.90 <
   7   8   6       63.43       64.02     14.10 o
   8   8   6       53.47       40.85     16.90 <
   9   8   6       14.67       15.68     25.37 <
   0   9   6       14.56       19.05      8.91 <
   1   9   6      510.49      502.95      8.27 o
   2   9   6      620.26      662.85      9.56 o
   3   9   6      220.44      223.48      8.59 o
   4   9   6      781.94      781.21     10.70 o
   5   9   6       64.99       65.56      9.97 o
   6   9   6       79.26       66.98     12.24 o
   7   9   6      175.55      190.94     15.97 o
   8   9   6        3.46        7.54     19.13 <
   9   9   6       24.79       21.68     29.82 <
   0  10   6     1167.76     1304.87     14.95 o
   1  10   6      870.88      854.11     11.22 o
   2  10   6      932.11      933.66     12.48 o
   3  10   6      666.92      676.95     10.66 o
   4  10   6      232.03      211.36     10.90 o
   5  10   6       49.53       47.73     11.39 o
   6  10   6        3.83       16.57     15.11 <
   7  10   6      145.41      149.85     21.35 o
   8  10   6       77.27      131.78     25.57 o
   0  11   6      387.86      367.65     11.63 o
   1  11   6      898.24      930.01     12.28 o
   2  11   6      136.91      135.58     11.10 o
   3  11   6       73.15       53.69     11.14 o
   4  11   6        4.89        2.71     12.24 <
   5  11   6       49.53       63.34     14.06 o
   6  11   6        1.10        5.88     17.59 <
   7  11   6       10.52       20.99     22.25 <
   8  11   6       22.24       12.93     34.89 <
   0  12   6      978.88      949.74     20.22 o
   1  12   6     1093.76     1104.29     13.78 o
   2  12   6      181.76      154.75     11.99 o
   3  12   6      267.81      236.04     12.56 o
   4  12   6        8.19        1.62     12.85 <
   5  12   6       25.15        7.01     16.25 <
   6  12   6       35.34       39.51     19.98 <
   7  12   6       29.94       30.72     27.76 <
   0  13   6      593.90      537.07     22.53 o
   1  13   6      242.87      276.76     15.07 o
   2  13   6        4.32        1.58     14.26 <
   3  13   6      113.54      103.74     15.16 o
   4  13   6       34.24       26.50     16.01 <
   5  13   6        6.11       19.05     19.41 <
   6  13   6       21.35       21.40     27.11 <
   0  14   6       38.73       29.70     25.69 <
   1  14   6       39.84       39.22     17.06 <
   2  14   6       74.41       47.73     17.14 <
   3  14   6        0.87        5.55     18.36 <
   4  14   6       55.75       71.40     19.90 o
   5  14   6        2.56        5.88     27.64 <
   0  15   6        7.89        2.88     27.84 <
   1  15   6       10.07        5.47     20.42 <
   2  15   6       30.98       34.81     22.41 <
   3  15   6       11.11       15.40     22.57 <
   4  15   6        3.49        5.43     27.31 <
   0  16   6        0.34      -16.09     36.06 <
   1  16   6       31.83       41.05     30.51 <
   2  16   6       39.25       42.91     37.20 <
   1   0   7        4.31       -2.59      5.11 <
   2   0   7      634.49      665.85      6.97 o
   3   0   7      856.07      807.03     10.01 o
   4   0   7     4533.27     4538.20     30.07 o
   5   0   7        6.25       12.64      8.23 <
   6   0   7      416.94      410.28     10.62 o
   7   0   7        2.79        8.79     13.21 <
   8   0   7        1.25       -6.16     16.13 <
   9   0   7       43.45       42.71     22.08 <
  10   0   7       24.97       16.41     33.75 <
   0   1   7        2.33        4.38      4.70 <
   1   1   7     1563.47     1501.85      9.00 o
   2   1   7     1539.37     1517.57      7.58 o
   3   1   7      157.21      149.44      4.34 o
   4   1   7       96.89       99.44      6.24 o
   5   1   7      614.44      604.99      8.10 o
   6   1   7      117.03       95.06      8.06 o
   7   1   7       75.33       70.67      9.77 o
   8   1   7       28.92       27.76     11.51 <
   9   1   7       48.58       57.42     15.68 o
  10   1   7       17.37       24.84     24.35 <
   0   2   7      110.56      124.16      5.07 o
   1   2   7      379.02      395.57      5.43 o
   2   2   7    11638.43    12637.11     22.65 o
   3   2   7     2869.66     2879.78     10.45 o
   4   2   7      439.03      447.68      5.92 o
   5   2   7      224.50      238.79      6.56 o
   6   2   7      141.86      131.94      8.23 o
   7   2   7        9.07       21.84      9.20 <
   8   2   7      118.44      113.22     13.21 o
   9   2   7       48.46       50.69     16.29 o
  10   2   7       22.38       24.88     23.10 <
   0   3   7      116.19      119.21      4.62 o
   1   3   7      757.99      808.24      5.92 o
   2   3   7      612.39      628.89      5.79 o
   3   3   7      463.90      470.94      5.88 o
   4   3   7      253.02      242.16      5.15 o
   5   3   7      256.62      251.52      6.52 o
   6   3   7      154.23      147.94      7.98 o
   7   3   7       53.79       50.65     11.14 o
   8   3   7       21.95        5.27     13.13 <
   9   3   7       27.84       25.45     16.98 <
  10   3   7       41.73       70.14     24.35 <
   0   4   7       17.89       22.04      5.19 o
   1   4   7     1849.88     2103.83      8.47 o
   2   4   7      304.08      357.20      5.67 o
   3   4   7       66.66       72.01      5.31 o
   4   4   7       20.71       22.37      5.19 o
   5   4   7       30.34       28.41      6.36 o
   6   4   7      115.79      123.39      9.20 o
   7   4   7      463.56      458.66     11.43 o
   8   4   7       58.67       68.36     14.63 o
   9   4   7       86.97       95.51     18.15 o
  10   4   7        2.97       17.91     23.95 <
   0   5   7      201.17      184.45      7.01 o
   1   5   7      278.67      288.55      4.42 o
   2   5   7       78.61       86.68      4.82 o
   3   5   7      100.29       94.94      5.67 o
   4   5   7      172.52      167.11      6.44 o
   5   5   7       55.45       50.13      7.13 o
   6   5   7      620.33      640.77     10.13 o
   7   5   7       49.69       35.82     12.16 <
   8   5   7      101.25       93.69     14.75 o
   9   5   7       50.09       75.65     20.46 o
  10   5   7       22.15       33.75     25.29 <
   0   6   7       96.48      109.00      7.17 o
   1   6   7     1216.47     1318.97      9.40 o
   2   6   7      702.48      707.99      8.10 o
   3   6   7       80.31       64.79      6.48 o
   4   6   7     1515.69     1491.31     11.22 o
   5   6   7      581.44      625.81      8.19 o
   6   6   7     1173.70     1217.95     13.13 o
   7   6   7        7.25       10.17     12.85 <
   8   6   7      152.98      164.72     16.21 o
   9   6   7        5.49       -0.93     21.15 <
  10   6   7        3.71        9.32     34.56 <
   0   7   7      119.35      116.34      9.24 o
   1   7   7       77.99       64.51      5.71 o
   2   7   7      128.75      125.29      6.36 o
   3   7   7      365.89      414.94      7.37 o
   4   7   7       36.51       41.45      7.21 o
   5   7   7     1541.65     1685.49     12.97 o
   6   7   7       94.98       86.03     10.54 o
   7   7   7       80.30       66.21     13.37 o
   8   7   7      115.13      169.83     20.14 o
   9   7   7       46.96       45.99     25.57 <
   0   8   7      180.19      166.26     10.37 o
   1   8   7      616.98      612.24      8.35 o
   2   8   7     1368.58     1433.24     11.83 o
   3   8   7      975.60     1005.86     11.75 o
   4   8   7     1161.02     1261.03     12.32 o
   5   8   7     1911.50     2024.86     15.80 o
   6   8   7      268.11      259.30     11.91 o
   7   8   7       32.98       18.32     14.71 <
   8   8   7        6.17        4.70     19.86 <
   9   8   7       23.13       28.08     28.08 <
   0   9   7     2314.90     2333.63     21.11 o
   1   9   7       10.42       14.63      7.86 <
   2   9   7      722.18      735.14     10.70 o
   3   9   7       31.54       39.71      9.81 o
   4   9   7      675.67      708.72     10.66 o
   5   9   7       29.23       29.74     11.26 <
   6   9   7       23.93       22.04     13.33 <
   7   9   7       57.05       64.10     16.69 o
   8   9   7       70.28       99.40     23.54 o
   0  10   7       46.49       52.68     10.74 o
   1  10   7       43.57       43.44      9.40 o
   2  10   7      718.62      703.82     11.59 o
   3  10   7      847.32      881.46     12.24 o
   4  10   7      284.55      250.83     11.14 o
   5  10   7        0.50       -0.49     12.80 <
   6  10   7       31.33       22.33     15.64 <
   7  10   7       20.52       23.42     21.27 <
   8  10   7       73.00       92.47     27.80 o
   0  11   7       17.25       14.99     13.78 <
   1  11   7     2000.42     2053.06     16.94 o
   2  11   7       75.03       90.36     11.18 o
   3  11   7       58.61       47.86     11.87 o
   4  11   7       28.38       16.69     12.32 <
   5  11   7       28.21       18.07     14.26 <
   6  11   7        0.63       -3.40     19.00 <
   7  11   7       55.33       71.07     24.56 <
   0  12   7       72.59       52.68     17.26 o
   1  12   7       33.31       33.71     11.99 <
   2  12   7       44.41       42.06     12.44 o
   3  12   7       22.85       17.59     12.72 <
   4  12   7      110.34      123.31     14.47 o
   5  12   7        1.75       -0.97     17.75 <
   6  12   7      116.07      136.80     22.61 o
   7  12   7       13.45       -5.63     31.61 <
   0  13   7      151.15      138.75     23.91 o
   1  13   7        3.25       -1.90     14.87 <
   2  13   7      256.43      255.85     15.76 o
   3  13   7       89.87       94.05     15.76 o
   4  13   7       87.08       76.67     17.14 o
   5  13   7       77.14       81.37     21.31 o
   6  13   7       73.16       58.31     28.61 <
   0  14   7      105.86      115.41     28.04 o
   1  14   7       10.79       -3.24     17.30 <
   2  14   7       43.23       47.05     18.19 <
   3  14   7      123.64      113.78     19.69 o
   4  14   7        2.72        9.32     21.15 <
   5  14   7      226.45      276.92     29.42 o
   0  15   7       62.39       50.85     30.31 <
   1  15   7       31.80       36.10     21.56 <
   2  15   7       38.74       46.72     23.30 <
   3  15   7       49.04       50.33     25.16 <
   4  15   7       37.68       38.62     44.33 <
   0  16   7        8.54      -16.53     41.78 <
   1  16   7        5.97        3.61     38.54 <
   0   0   8     2215.60     2405.56     20.95 o
   1   0   8       78.06       68.04      5.84 o
   2   0   8        0.02        0.24      5.71 <
   3   0   8      125.07      111.03      6.85 o
   4   0   8       48.33       48.63     10.41 o
   5   0   8      148.87      150.33     12.03 o
   6   0   8      478.89      465.47     13.13 o
   7   0   8      732.56      770.35     15.76 o
   8   0   8        0.48       -7.70     16.74 <
   9   0   8        0.04       -5.88     25.00 <
  10   0   8        0.33      -16.94     35.13 <
   0   1   8      155.14      136.60      5.23 o
   1   1   8       11.41       16.37      3.97 o
   2   1   8      521.82      584.28      6.00 o
   3   1   8     1411.20     1503.83      9.20 o
   4   1   8     1145.29     1193.88     11.39 o
   5   1   8      157.58      166.58      8.02 o
   6   1   8        7.51       11.63      8.51 <
   7   1   8       61.72       61.63     10.09 o
   8   1   8       52.54       44.57     13.01 o
   9   1   8       30.29       22.21     16.82 <
  10   1   8       10.10      -10.62     25.16 <
   0   2   8      479.46      530.79      8.10 o
   1   2   8      420.74      446.51      6.08 o
   2   2   8        7.74        4.70      4.46 <
   3   2   8        0.26       -0.36      4.62 <
   4   2   8      149.88      127.03      5.71 o
   5   2   8      101.90       83.92      7.90 o
   6   2   8      256.41      233.04      8.91 o
   7   2   8      172.82      174.24     11.35 o
   8   2   8       98.23       87.20     13.66 o
   9   2   8        2.82        9.68     16.53 <
  10   2   8       20.08       21.15     23.99 <
   0   3   8    12919.28    14826.41     36.71 o
   1   3   8     3211.24     3528.25     12.72 o
   2   3   8     2630.22     2966.82     11.55 o
   3   3   8      191.12      199.53      4.86 o
   4   3   8      219.89      222.87      5.79 o
   5   3   8       26.77       23.87      6.81 o
   6   3   8        9.05        1.13      8.91 <
   7   3   8      363.73      356.87     12.24 o
   8   3   8       52.16       49.11     13.90 o
   9   3   8       33.74       31.24     16.94 <
  10   3   8        5.76       11.55     25.24 <
   0   4   8      583.14      622.25      8.43 o
   1   4   8       72.05       70.71      3.93 o
   2   4   8      248.33      258.57      4.78 o
   3   4   8       46.80       42.18      5.63 o
   4   4   8       58.33       50.08      6.16 o
   5   4   8      234.41      239.81      7.01 o
   6   4   8       47.78       37.68      9.97 o
   7   4   8       27.62       31.32     11.87 <
   8   4   8        2.07       -5.63     14.14 <
   9   4   8       52.73       50.41     18.76 <
  10   4   8        8.20        6.52     25.00 <
   0   5   8      647.55      745.35     10.90 o
   1   5   8     4801.53     5699.95     15.32 o
   2   5   8      283.00      286.53      5.11 o
   3   5   8     1713.30     1847.78     12.32 o
   4   5   8      396.82      376.49      6.85 o
   5   5   8      456.17      505.10      8.51 o
   6   5   8     1075.01     1151.94     13.25 o
   7   5   8      123.76      107.95     12.72 o
   8   5   8       49.79       36.71     16.01 <
   9   5   8        6.07        2.27     18.96 <
  10   5   8       27.01       38.58     29.62 <
   0   6   8        0.02       -3.08      8.14 <
   1   6   8      199.10      199.45      5.15 o
   2   6   8       45.34       35.38      6.16 o
   3   6   8       92.61       92.11      6.73 o
   4   6   8       20.50       13.21      7.29 <
   5   6   8        4.39        4.82      8.31 <
   6   6   8       61.79       55.92     10.37 o
   7   6   8       68.65       62.04     13.53 o
   8   6   8      129.04      153.05     17.46 o
   9   6   8       40.04       34.69     23.75 <
   0   7   8       14.30       13.13      8.47 <
   1   7   8       58.60       55.07      6.16 o
   2   7   8       98.38      108.27      6.85 o
   3   7   8       84.34       90.81      7.42 o
   4   7   8     1791.03     1814.92     13.05 o
   5   7   8     1286.81     1369.91     12.68 o
   6   7   8      268.30      249.86     11.51 o
   7   7   8      119.23      101.99     15.36 o
   8   7   8        2.83        1.22     19.90 <
   9   7   8       28.00       27.11     26.10 <
   0   8   8      236.47      231.99     10.01 o
   1   8   8      226.36      217.15      7.01 o
   2   8   8      321.50      297.31      8.39 o
   3   8   8       72.72       65.93      9.32 o
   4   8   8        6.94       16.29      9.44 <
   5   8   8      212.33      219.26     11.35 o
   6   8   8        1.14        3.04     12.80 <
   7   8   8       15.96       18.19     16.29 <
   8   8   8       24.78        3.44     21.48 <
   9   8   8       30.92       43.97     28.81 <
   0   9   8      487.01      531.64     13.37 o
   1   9   8     1302.47     1399.81     13.41 o
   2   9   8      515.28      519.61      9.64 o
   3   9   8     3713.46     3938.45     23.62 o
   4   9   8       90.93       79.83     10.86 o
   5   9   8      102.30       63.58     12.97 o
   6   9   8       48.55       33.55     15.76 <
   7   9   8        0.34       -3.57     19.45 <
   8   9   8        2.93        2.39     24.31 <
   0  10   8      295.69      285.31     11.91 o
   1  10   8      123.03      123.47     10.66 o
   2  10   8      134.99      133.44     10.54 o
   3  10   8       60.34       73.55     11.63 o
   4  10   8      120.48      116.62     11.91 o
   5  10   8       59.55       60.09     14.06 o
   6  10   8       45.40       48.18     17.79 <
   7  10   8       40.42       48.02     25.08 <
   8  10   8       10.92       30.07     33.11 <
   0  11   8     1737.30     1788.29     21.72 o
   1  11   8      674.01      771.45     12.16 o
   2  11   8     2171.23     2231.27     19.00 o
   3  11   8      169.67      174.16     13.74 o
   4  11   8       10.98       -2.19     12.72 <
   5  11   8       53.20       51.06     15.44 o
   6  11   8       18.13       23.26     19.13 <
   7  11   8        6.74       15.76     29.99 <
   0  12   8      517.64      487.15     16.41 o
   1  12   8      127.49      110.66     12.85 o
   2  12   8       16.67       17.79     13.17 <
   3  12   8      288.36      262.66     13.57 o
   4  12   8       42.18       43.48     15.92 <
   5  12   8       34.12       23.91     17.46 <
   6  12   8       29.51       24.88     22.98 <
   7  12   8        8.08       15.24     49.07 <
   0  13   8       72.93       65.85     24.39 <
   1  13   8      248.34      219.46     15.92 o
   2  13   8        6.99        5.31     16.57 <
   3  13   8       69.54       65.00     15.80 o
   4  13   8       57.02       41.49     17.51 <
   5  13   8       16.37       15.97     21.40 <
   6  13   8       14.24       23.54     30.92 <
   0  14   8        4.10        0.97     26.95 <
   1  14   8       11.57        4.54     17.83 <
   2  14   8      284.56      282.43     18.56 o
   3  14   8       26.59       38.78     19.77 <
   4  14   8       64.94       60.58     23.30 <
   5  14   8        3.59        4.58     31.36 <
   0  15   8       22.16       59.89     32.42 <
   1  15   8       15.02       21.60     23.30 <
   2  15   8        9.25        4.54     22.49 <
   3  15   8       52.23       56.41     27.51 <
   1   0   9        0.10        0.16      6.48 <
   2   0   9      429.18      403.11      7.86 o
   3   0   9       10.97        2.63      8.31 <
   4   0   9     2914.72     2957.42     22.98 o
   5   0   9       28.29       23.71     12.60 <
   6   0   9      495.14      463.77     15.44 o
   7   0   9       39.01       37.28     16.53 <
   8   0   9       40.97       32.66     18.68 <
   9   0   9       60.69       50.81     26.66 <
  10   0   9        4.75      -12.72     37.73 <
   0   1   9       15.74       19.82      5.75 o
   1   1   9     1244.79     1214.55      8.51 o
   2   1   9      545.14      540.52      6.81 o
   3   1   9       89.18       72.78      5.19 o
   4   1   9     1060.36     1036.99      9.81 o
   5   1   9      256.09      229.92      9.12 o
   6   1   9        9.72       10.62      9.68 <
   7   1   9       98.06       99.89     11.59 o
   8   1   9       33.84       24.96     13.57 <
   9   1   9       49.28       51.83     19.00 <
  10   1   9       22.78       22.57     26.18 <
   0   2   9       53.79       42.87      6.40 o
   1   2   9       68.63       75.73      4.90 o
   2   2   9      893.33     1034.96      8.31 o
   3   2   9      578.09      591.61      7.62 o
   4   2   9      171.00      174.69      6.16 o
   5   2   9      596.89      608.43     10.82 o
   6   2   9       11.89       10.54     10.17 <
   7   2   9       24.35       26.30     12.36 <
   8   2   9       11.46       18.48     14.02 <
   9   2   9       55.45       58.55     17.71 o
  10   2   9       39.89       67.59     27.43 <
   0   3   9       13.00        8.14      6.93 <
   1   3   9       27.94       30.80      4.98 o
   2   3   9      336.77      334.79      5.55 o
   3   3   9     1205.62     1291.38      8.55 o
   4   3   9      612.39      568.39      8.10 o
   5   3   9       36.55       26.58      7.82 o
   6   3   9      518.22      489.78     11.51 o
   7   3   9       62.25       54.91     12.80 o
   8   3   9        2.34       -1.46     14.51 <
   9   3   9      180.20      168.45     18.68 o
  10   3   9       35.87       67.75     26.10 <
   0   4   9      136.12      143.49      6.16 o
   1   4   9      376.97      409.79      5.75 o
   2   4   9       63.44       63.90      4.94 o
   3   4   9       11.02        7.62      5.59 <
   4   4   9       12.11        9.68      6.81 <
   5   4   9      263.83      247.55      8.31 o
   6   4   9       65.76       51.71     11.55 o
   7   4   9      129.94      114.11     13.33 o
   8   4   9      130.91      122.33     16.25 o
   9   4   9       60.86       86.35     19.73 o
  10   4   9       36.58       61.80     31.57 <
   0   5   9      167.77      150.90      8.43 o
   1   5   9      791.00      812.05      7.17 o
   2   5   9      250.99      240.94      5.31 o
   3   5   9      384.62      371.78      6.97 o
   4   5   9       61.82       63.38      7.13 o
   5   5   9       42.59       28.45      8.75 o
   6   5   9      364.70      370.37     12.28 o
   7   5   9       81.11       89.59     14.55 o
   8   5   9      256.05      236.56     17.18 o
   9   5   9       36.47       41.78     19.69 <
   0   6   9        3.66       -5.92      8.63 <
   1   6   9      347.06      384.55      6.12 o
   2   6   9      130.33      128.05      6.40 o
   3   6   9      365.21      336.13      7.37 o
   4   6   9      939.35      940.58     10.09 o
   5   6   9       22.94       33.51      9.16 o
   6   6   9      464.48      462.47     12.12 o
   7   6   9      146.55      153.90     14.34 o
   8   6   9       98.38      115.69     19.13 o
   9   6   9       26.06       29.86     24.64 <
   0   7   9      313.02      290.74      9.16 o
   1   7   9      353.75      339.98      6.69 o
   2   7   9      301.48      294.96      6.89 o
   3   7   9      890.62      949.46     10.78 o
   4   7   9      151.49      155.04      9.12 o
   5   7   9      862.10      915.22     12.20 o
   6   7   9       44.71       52.64     13.94 o
   7   7   9      348.88      361.78     17.42 o
   8   7   9       10.50       12.76     20.79 <
   9   7   9        5.65        8.63     28.04 <
   0   8   9       55.71       51.50     10.90 o
   1   8   9      168.17      176.88      7.29 o
   2   8   9      501.73      536.10      9.20 o
   3   8   9      470.62      430.66      9.60 o
   4   8   9      202.11      190.78     10.17 o
   5   8   9      250.18      255.97     12.24 o
   6   8   9       14.74       10.01     14.75 <
   7   8   9       30.07       34.89     18.96 <
   8   8   9       38.58       65.81     24.47 <
   9   8   9       43.65       22.17     86.59 <
   0   9   9     1361.84     1359.37     17.59 o
   1   9   9       85.62       82.95      8.39 o
   2   9   9      793.76      776.23     11.31 o
   3   9   9      373.56      361.09     11.06 o
   4   9   9      694.73      634.97     12.44 o
   5   9   9        3.37        2.43     13.74 <
   6   9   9       96.22       97.54     17.91 o
   7   9   9       81.74      109.37     22.12 o
   8   9   9       45.40       57.66     28.93 <
   0  10   9       14.13       11.31     12.52 <
   1  10   9       27.30       25.29      9.93 <
   2  10   9       59.93       48.79     10.82 o
   3  10   9      178.65      192.88     12.48 o
   4  10   9       14.28        8.75     12.48 <
   5  10   9       21.99       17.87     14.39 <
   6  10   9       12.14        9.85     19.53 <
   7  10   9        5.69        7.74     26.87 <
   8  10   9      125.68      137.65     44.74 o
   0  11   9      133.43      115.77     15.52 o
   1  11   9      492.71      482.29     12.28 o
   2  11   9      106.14       92.43     12.93 o
   3  11   9       18.92       14.06     13.49 <
   4  11   9        8.41        0.53     14.26 <
   5  11   9        4.39        1.90     15.64 <
   6  11   9        5.60        5.67     21.72 <
   7  11   9       18.80       31.53     32.21 <
   0  12   9      126.26      117.47     17.71 o
   1  12   9       18.13       22.65     13.45 <
   2  12   9        6.29       16.69     13.90 <
   3  12   9       35.96       35.05     16.33 <
   4  12   9       23.90       30.72     17.18 <
   5  12   9        2.24        1.46     18.32 <
   6  12   9       63.60       83.68     28.93 <
   0  13   9       21.26       12.03     25.53 <
   1  13   9        0.50        3.20     15.80 <
   2  13   9      171.32      162.29     16.98 o
   3  13   9      108.78      122.17     18.23 o
   4  13   9      199.14      201.63     19.73 o
   5  13   9       52.23       47.17     26.74 <
   0  14   9        9.76       11.95     29.22 <
   1  14   9        3.05        0.93     18.76 <
   2  14   9       13.29       20.42     19.65 <
   3  14   9       46.52       42.06     23.66 <
   4  14   9       36.60       35.29     27.27 <
   0  15   9       56.26       45.91     34.24 <
   1  15   9       15.54       11.35     24.39 <
   2  15   9       17.70       14.30     23.22 <
   3  15   9      199.78      199.28     41.53 o
   0   0  10      255.06      230.97     10.21 o
   1   0  10      105.91       96.00      7.09 o
   2   0  10      401.16      428.15      9.40 o
   3   0  10      337.20      314.69      9.00 o
   4   0  10      623.76      646.60     11.63 o
   5   0  10       23.77       31.40     13.29 <
   6   0  10     1039.50     1081.52     20.63 o
   7   0  10        0.21       -9.04     16.86 <
   8   0  10      129.98      128.66     24.27 o
   9   0  10       21.42       15.56     28.24 <
  10   0  10        2.03       -5.51     39.35 <
   0   1  10      199.16      202.36      6.89 o
   1   1  10      602.39      609.16      6.89 o
   2   1  10     1617.69     1679.62     11.22 o
   3   1  10      371.12      387.22      6.40 o
   4   1  10      202.94      191.83      7.29 o
   5   1  10      121.57      113.01      9.81 o
   6   1  10        7.71       -1.46     10.98 <
   7   1  10      216.71      220.64     13.62 o
   8   1  10       43.82       28.00     15.64 <
   9   1  10      194.36      260.59     21.03 o
  10   1  10        5.15        6.16     27.96 <
   0   2  10        5.96        9.56      6.73 <
   1   2  10        6.98       13.41      5.31 <
   2   2  10       67.22       64.31      5.35 o
   3   2  10      242.49      252.21      6.08 o
   4   2  10      306.45      310.11      8.10 o
   5   2  10      244.30      245.97      9.85 o
   6   2  10      181.83      189.44     11.10 o
   7   2  10      152.10      167.60     14.02 o
   8   2  10      211.30      209.54     16.21 o
   9   2  10       19.61       19.13     19.33 <
  10   2  10       21.34       12.08     28.37 <
   0   3  10      224.78      244.91      8.10 o
   1   3  10       16.73       13.74      5.35 <
   2   3  10       30.11       29.38      5.59 o
   3   3  10      919.56      916.27      9.08 o
   4   3  10       24.39       18.07      7.74 <
   5   3  10       10.45       -1.13      9.48 <
   6   3  10      279.07      293.34     12.08 o
   7   3  10      107.15      106.65     14.34 o
   8   3  10      324.67      377.38     17.34 o
   9   3  10      136.05      146.44     20.38 o
  10   3  10      154.01      174.49     37.81 o
   0   4  10      171.14      198.15      7.78 o
   1   4  10      150.68      149.44      5.47 o
   2   4  10       19.78       13.21      5.43 <
   3   4  10      193.00      179.06      6.20 o
   4   4  10       55.94       49.52      7.33 o
   5   4  10       77.12       77.68     10.13 o
   6   4  10      155.40      141.38     12.64 o
   7   4  10       25.97       18.36     14.10 <
   8   4  10      172.18      156.98     18.03 o
   9   4  10       82.88       80.27     21.92 o
   0   5  10      307.49      338.11      8.96 o
   1   5  10       20.47       20.46      5.39 o
   2   5  10      705.52      681.85      7.29 o
   3   5  10      204.29      187.29      6.93 o
   4   5  10       44.20       43.24      8.19 o
   5   5  10       15.52       18.56      9.77 <
   6   5  10      105.12       95.14     13.21 o
   7   5  10      291.41      317.69     15.60 o
   8   5  10      143.99      152.36     18.68 o
   9   5  10       70.47       78.85     22.65 o
   0   6  10      164.78      171.85     10.09 o
   1   6  10      296.12      299.90      6.08 o
   2   6  10       39.37       38.62      6.40 o
   3   6  10      345.98      322.67      7.37 o
   4   6  10       35.00       32.01      8.75 o
   5   6  10       22.42        1.38     10.62 <
   6   6  10      104.64       89.27     13.98 o
   7   6  10      298.49      315.82     17.30 o
   8   6  10       28.59       25.49     21.48 <
   9   6  10        4.75        8.35     26.83 <
   0   7  10      480.92      459.07     10.41 o
   1   7  10      310.62      298.85      7.01 o
   2   7  10      377.05      371.78      7.42 o
   3   7  10      374.98      367.37      8.39 o
   4   7  10       23.69       14.18      9.77 <
   5   7  10      412.20      407.48     12.24 o
   6   7  10       46.39       29.82     15.56 <
   7   7  10       41.76       20.34     18.03 <
   8   7  10       30.78       50.13     22.21 <
   9   7  10       11.93       18.03     38.01 <
   0   8  10        0.95        0.89     10.58 <
   1   8  10       73.94       74.76      8.14 o
   2   8  10      440.67      458.66      9.64 o
   3   8  10      275.47      258.89     10.37 o
   4   8  10      105.65       92.15     12.08 o
   5   8  10      173.11      191.02     14.39 o
   6   8  10        5.87        4.30     17.59 <
   7   8  10       29.89       53.81     21.07 <
   8   8  10       34.15       34.44     25.33 <
   0   9  10        1.65        4.78     12.36 <
   1   9  10      174.99      168.57      8.83 o
   2   9  10      122.41      102.32     10.82 o
   3   9  10       26.93       11.47     11.02 <
   4   9  10      164.53      154.87     12.97 o
   5   9  10        3.05       -3.40     14.91 <
   6   9  10      125.89      112.41     20.75 o
   7   9  10       58.11       66.21     23.46 <
   8   9  10        9.41       43.56     30.11 <
   0  10  10      436.77      452.87     13.13 o
   1  10  10      572.29      582.46     10.66 o
   2  10  10      253.44      224.25     11.79 o
   3  10  10      272.66      276.88     12.32 o
   4  10  10       76.92       72.98     14.22 o
   5  10  10       48.10       50.13     16.86 <
   6  10  10       16.04       16.25     21.80 <
   7  10  10      162.44      223.31     29.38 o
   0  11  10      439.68      392.98     14.83 o
   1  11  10      428.22      386.09     12.24 o
   2  11  10      211.63      209.46     13.70 o
   3  11  10       69.48       71.07     13.66 o
   4  11  10       37.39       42.10     14.79 <
   5  11  10        9.34        9.04     18.23 <
   6  11  10        4.97        1.62     24.84 <
   7  11  10        1.70       -4.90     37.73 <
   0  12  10      216.09      190.41     18.60 o
   1  12  10      420.27      400.92     14.10 o
   2  12  10       73.67       72.90     14.47 o
   3  12  10      158.40      165.08     17.95 o
   4  12  10       35.53       25.45     17.06 <
   5  12  10       40.28       46.11     20.22 <
   6  12  10       16.12       20.38     30.31 <
   0  13  10      206.04      170.07     24.43 o
   1  13  10      343.23      355.09     16.25 o
   2  13  10       64.63       54.38     16.41 o
   3  13  10       66.27       54.50     19.65 <
   4  13  10        2.29        6.08     20.83 <
   5  13  10       20.73       25.69     26.58 <
   0  14  10       82.98      107.14     30.88 o
   1  14  10       11.14        4.05     19.82 <
   2  14  10       87.30       66.05     20.22 o
   3  14  10       35.98       22.81     23.66 <
   4  14  10        5.90       10.78     31.53 <
   0  15  10       45.75       55.11     40.89 <
   1  15  10        0.78       -4.09     29.26 <
   2  15  10        5.71       11.31     28.20 <
   1   0  11        0.11        1.70      7.33 <
   2   0  11       14.96        7.82      8.59 <
   3   0  11       24.35       18.60      7.78 <
   4   0  11       61.90       35.38     11.31 o
   5   0  11       89.79       72.25     14.63 o
   6   0  11       85.12       69.13     17.18 o
   7   0  11       11.92        8.55     19.41 <
   8   0  11        1.68       -5.75     24.88 <
   9   0  11        9.57       16.86     29.70 <
  10   0  11       11.11       19.05     61.23 <
   0   1  11        0.02        0.16      7.25 <
   1   1  11      784.24      759.58      7.90 o
   2   1  11      487.55      497.97      7.46 o
   3   1  11      498.60      503.24      7.42 o
   4   1  11      144.59      121.81      8.14 o
   5   1  11       31.40       18.96     10.33 <
   6   1  11      208.61      196.49     12.24 o
   7   1  11      104.63      108.19     14.99 o
   8   1  11      109.30      116.09     17.22 o
   9   1  11       39.89       33.23     21.60 <
   0   2  11        0.00       -1.22      7.58 <
   1   2  11       52.64       44.78      5.79 o
   2   2  11       81.74       79.10      6.20 o
   3   2  11       28.89       20.67      6.56 o
   4   2  11      156.57      146.53      8.71 o
   5   2  11        6.00        3.08     10.29 <
   6   2  11        8.50        6.04     12.28 <
   7   2  11       60.26       61.51     14.47 o
   8   2  11      216.46      209.33     17.51 o
   9   2  11       64.84       86.51     22.17 o
   0   3  11       43.65       44.49      8.67 o
   1   3  11      798.27      861.81      8.79 o
   2   3  11     1008.10     1129.25      9.64 o
   3   3  11       36.51       26.46      6.65 o
   4   3  11      223.94      226.56      8.83 o
   5   3  11      102.34       94.70     11.79 o
   6   3  11       19.91       19.65     12.44 <
   7   3  11        8.66       12.03     14.75 <
   8   3  11       45.57       49.80     18.07 <
   9   3  11       48.28       83.39     21.35 o
   0   4  11      365.19      337.30      9.12 o
   1   4  11       49.42       49.88      6.20 o
   2   4  11      201.32      194.14      6.36 o
   3   4  11       74.51       70.91      7.50 o
   4   4  11       92.41       92.02      9.04 o
   5   4  11       33.56       25.08     11.43 <
   6   4  11      196.82      189.15     13.62 o
   7   4  11      352.92      355.01     15.80 o
   8   4  11       75.45       71.64     18.72 o
   9   4  11       77.09       81.49     22.12 o
   0   5  11      153.35      153.70     11.22 o
   1   5  11       63.52       70.99      6.48 o
   2   5  11       23.52       20.10      6.44 o
   3   5  11        5.10        3.44      7.25 <
   4   5  11      229.18      235.71      8.55 o
   5   5  11      115.91      127.64     11.59 o
   6   5  11      230.05      211.28     13.98 o
   7   5  11       53.99       49.68     17.06 <
   8   5  11      121.76      134.37     22.21 o
   9   5  11       17.45       21.52     24.52 <
   0   6  11      338.53      324.90     10.86 o
   1   6  11      189.96      178.01      6.36 o
   2   6  11      269.55      273.20      7.01 o
   3   6  11       48.14       43.68      8.35 o
   4   6  11      183.28      178.01      9.60 o
   5   6  11      258.20      247.67     13.17 o
   6   6  11      334.63      348.00     14.63 o
   7   6  11       43.17       44.45     17.99 <
   8   6  11       54.82       45.83     23.34 <
   9   6  11       31.34       39.51     30.59 <
   0   7  11      132.18      120.96     12.03 o
   1   7  11       82.82       71.32      7.62 o
   2   7  11       41.84       41.53      8.02 o
   3   7  11       21.56       19.33      9.00 <
   4   7  11       77.51       57.14     10.94 o
   5   7  11      447.25      461.01     14.79 o
   6   7  11      280.74      322.92     16.94 o
   7   7  11       48.79       26.26     19.29 <
   8   7  11       28.69       25.16     23.42 <
   0   8  11      103.93       93.85     11.31 o
   1   8  11      228.28      212.29      8.63 o
   2   8  11      171.49      166.26     10.33 o
   3   8  11      151.32      145.55     11.47 o
   4   8  11       87.44       91.62     13.01 o
   5   8  11      456.36      477.87     16.86 o
   6   8  11      152.73      176.67     19.86 o
   7   8  11       88.73       90.08     22.98 o
   8   8  11       14.17       14.22     26.87 <
   0   9  11        0.27       -4.54     12.97 <
   1   9  11       39.25       27.43      9.60 <
   2   9  11      164.88      159.45     11.55 o
   3   9  11      100.97       80.52     12.44 o
   4   9  11      108.51      121.32     14.22 o
   5   9  11       36.20       21.56     17.99 <
   6   9  11        6.52       17.46     20.18 <
   7   9  11       19.42       43.60     25.00 <
   8   9  11        4.53        0.89     61.51 <
   0  10  11      565.53      587.97     14.14 o
   1  10  11      207.39      195.56     11.95 o
   2  10  11       30.57       30.92     12.12 <
   3  10  11       69.43       63.78     14.59 o
   4  10  11        4.73        5.84     14.55 <
   5  10  11       25.12       23.75     20.34 <
   6  10  11       47.57       40.20     23.50 <
   7  10  11       23.03       36.31     27.51 <
   0  11  11       46.86       40.60     17.18 <
   1  11  11       74.32       78.61     13.13 o
   2  11  11       91.69       87.20     14.10 o
   3  11  11        5.91        7.78     15.24 <
   4  11  11       33.79       37.60     15.88 <
   5  11  11        0.43       -9.48     23.02 <
   6  11  11       48.06       40.40     26.50 <
   0  12  11      394.21      409.55     19.57 o
   1  12  11        3.83       15.48     14.47 <
   2  12  11       92.78       74.15     16.21 o
   3  12  11       31.47       35.33     17.99 <
   4  12  11       38.06       36.02     18.52 <
   5  12  11       43.06       58.31     24.88 <
   6  12  11       19.28       15.28     60.46 <
   0  13  11       43.67       52.84     25.49 <
   1  13  11       68.95       57.01     17.63 o
   2  13  11       50.87       56.57     19.05 <
   3  13  11       31.75       25.65     20.99 <
   4  13  11        7.62        9.08     22.04 <
   5  13  11       25.65       41.82     84.20 <
   0  14  11      129.22      169.38     32.94 o
   1  14  11       46.00       54.95     21.40 <
   2  14  11        6.29       -7.66     23.95 <
   3  14  11       49.87       51.91     26.38 <
   0   0  12      969.69     1060.12     18.80 o
   1   0  12       81.51       75.21      8.39 o
   2   0  12      654.33      660.09     12.20 o
   3   0  12       20.96       13.86     10.25 <
   4   0  12       62.06       47.33     12.20 o
   5   0  12       27.15       15.32     15.68 <
   6   0  12       56.89       39.67     17.87 <
   7   0  12        7.07       11.35     23.62 <
   8   0  12      169.15      150.58     27.15 o
   9   0  12       35.75       32.42     32.42 <
   0   1  12     3067.43     3246.26     21.52 o
   1   1  12     1337.04     1425.59     11.43 o
   2   1  12       56.41       36.92      6.61 o
   3   1  12       90.79       83.19      7.37 o
   4   1  12       71.99       69.62      8.79 o
   5   1  12       45.41       41.33     11.10 o
   6   1  12       86.66       70.67     12.93 o
   7   1  12      309.19      356.18     15.44 o
   8   1  12       20.24       15.92     18.64 <
   9   1  12        5.59        2.59     23.06 <
   0   2  12       62.72       71.20      8.75 o
   1   2  12      232.62      254.31      6.40 o
   2   2  12      449.66      417.74      7.37 o
   3   2  12       91.42       85.50      7.25 o
   4   2  12       55.30       40.76      9.48 o
   5   2  12       59.69       50.98     11.43 o
   6   2  12      348.10      336.29     14.06 o
   7   2  12       27.60       32.86     15.44 <
   8   2  12      166.20      153.90     19.41 o
   9   2  12       57.07       53.89     23.14 <
   0   3  12      309.19      300.83      8.96 o
   1   3  12      107.90      115.00      6.93 o
   2   3  12      111.68      114.15      6.81 o
   3   3  12      523.82      516.32      8.39 o
   4   3  12      350.60      329.84      9.77 o
   5   3  12      231.35      224.81     12.89 o
   6   3  12      306.15      328.18     13.82 o
   7   3  12       22.66       26.83     15.76 <
   8   3  12       31.50       23.38     19.05 <
   9   3  12       70.34       89.71     24.35 o
   0   4  12      627.32      746.89     12.28 o
   1   4  12       12.05       10.41      6.65 <
   2   4  12       41.77       40.72      7.25 o
   3   4  12      110.59       98.35      7.86 o
   4   4  12      446.34      423.73     10.29 o
   5   4  12      112.64      101.91     12.60 o
   6   4  12       15.15       18.28     13.90 <
   7   4  12      135.79      116.05     17.10 o
   8   4  12       63.24       64.10     20.02 o
   9   4  12      114.49      118.81     25.00 o
   0   5  12       57.57       52.27     12.16 o
   1   5  12       91.43       69.90      7.37 o
   2   5  12       64.75       50.98      7.17 o
   3   5  12       61.12       50.49      9.40 o
   4   5  12      436.16      444.44     10.45 o
   5   5  12      171.88      163.38     13.41 o
   6   5  12      292.26      349.21     16.13 o
   7   5  12       53.66       62.16     18.44 o
   8   5  12       26.17       48.50     23.50 <
   9   5  12       20.53       -0.77     33.03 <
   0   6  12       47.60       40.20     11.43 o
   1   6  12       21.36       18.80      7.01 <
   2   6  12       44.23       36.39      8.51 o
   3   6  12      165.30      153.90     10.13 o
   4   6  12       43.95       40.48     10.66 o
   5   6  12       39.03       32.17     13.33 <
   6   6  12       15.17       15.11     15.36 <
   7   6  12      114.81      119.05     19.41 o
   8   6  12       29.34       18.52     24.52 <
   0   7  12       93.90       92.35     13.09 o
   1   7  12       42.42       30.72      8.23 o
   2   7  12       62.20       58.72     10.09 o
   3   7  12       21.39       14.83     11.47 <
   4   7  12      114.59      104.71     13.01 o
   5   7  12       21.82       32.90     16.13 <
   6   7  12      183.10      184.45     19.73 o
   7   7  12       45.10       44.70     21.76 <
   8   7  12        2.33        7.50     26.50 <
   0   8  12      140.85      138.75     13.53 o
   1   8  12       62.39       50.53      9.28 o
   2   8  12       41.96       32.94     10.74 o
   3   8  12      435.71      438.04     12.97 o
   4   8  12       17.83        7.94     13.98 <
   5   8  12       70.63       87.08     18.56 o
   6   8  12       19.73       14.47     19.73 <
   7   8  12       15.20       11.67     23.87 <
   8   8  12        5.67       17.79     31.53 <
   0   9  12      186.83      177.08     15.07 o
   1   9  12       15.89       12.44     10.82 <
   2   9  12       20.32       12.80     12.36 <
   3   9  12       52.50       47.05     13.62 o
   4   9  12      104.48      110.99     15.11 o
   5   9  12      117.67      114.47     20.42 o
   6   9  12       13.22       10.66     22.29 <
   7   9  12       10.14        0.20     26.66 <
   0  10  12        0.49       -8.19     14.67 <
   1  10  12       74.04       58.03     12.48 o
   2  10  12      271.72      245.68     13.53 o
   3  10  12       43.28       49.60     14.99 o
   4  10  12      107.05      116.26     16.74 o
   5  10  12       45.30       53.81     21.68 <
   6  10  12       27.32       45.14     24.92 <
   7  10  12       25.38       33.96     37.08 <
   0  11  12       82.21       63.25     18.19 o
   1  11  12       70.21       58.55     14.14 o
   2  11  12       12.80        7.78     14.67 <
   3  11  12       96.83      101.43     16.57 o
   4  11  12        9.16       12.44     17.51 <
   5  11  12       78.10       89.11     25.00 o
   6  11  12        7.11        2.39     28.16 <
   0  12  12      101.63      112.24     22.21 o
   1  12  12       16.91        9.48     16.74 <
   2  12  12      115.73      102.44     18.03 o
   3  12  12        0.55        4.21     18.68 <
   4  12  12       19.56       24.31     20.38 <
   5  12  12       26.31       17.30     26.95 <
   0  13  12      283.28      284.30     28.53 o
   1  13  12       14.90       19.65     19.09 <
   2  13  12        0.16       -1.50     21.03 <
   3  13  12        7.14        4.50     22.65 <
   4  13  12       25.03       23.54     25.93 <
   0  14  12       23.98       16.41     34.61 <
   1  14  12      110.80      117.31     26.10 o
   2  14  12       74.11       91.86     29.13 o
   1   0  13        1.18       -2.96      9.28 <
   2   0  13        2.09        2.07     10.21 <
   3   0  13       26.96       12.76     11.18 <
   4   0  13     1137.22     1159.08     21.03 o
   5   0  13       63.85       44.05     17.22 <
   6   0  13       84.24       71.24     19.77 o
   7   0  13        0.00      -22.45     25.49 <
   8   0  13       44.78       29.34     28.45 <
   9   0  13        0.00       -1.22     34.89 <
   0   1  13       37.67       27.92      9.28 o
   1   1  13      554.70      538.53      8.10 o
   2   1  13       21.45       20.26      7.21 <
   3   1  13      229.96      221.37      8.14 o
   4   1  13       59.14       49.72     10.86 o
   5   1  13       27.72       17.51     11.91 <
   6   1  13       96.38       76.95     15.11 o
   7   1  13       71.06       65.60     17.02 o
   8   1  13       48.43       44.78     20.91 <
   9   1  13       98.20      115.73     25.45 o
   0   2  13      110.11       93.40      9.60 o
   1   2  13       44.64       32.30      7.50 o
   2   2  13      306.02      302.05      7.46 o
   3   2  13       83.90       63.34      8.19 o
   4   2  13       97.49       84.69     10.70 o
   5   2  13      323.74      290.46     13.45 o
   6   2  13      194.86      175.66     15.40 o
   7   2  13       36.80       31.28     16.53 <
   8   2  13        5.28      -10.25     21.07 <
   9   2  13       63.95       67.91     25.73 <
   0   3  13        0.01       -7.37      9.64 <
   1   3  13       42.57       29.99      7.62 o
   2   3  13      500.81      469.12      7.86 o
   3   3  13        0.10        2.23      8.75 <
   4   3  13      472.72      479.73     11.51 o
   5   3  13      196.60      174.65     14.26 o
   6   3  13       37.13       31.69     14.43 <
   7   3  13       34.03       23.02     17.10 <
   8   3  13       47.32       50.08     20.99 <
   9   3  13        8.86       14.30     27.31 <
   0   4  13      157.87      138.02      9.52 o
   1   4  13      315.01      317.97      7.33 o
   2   4  13       46.10       36.92      7.98 o
   3   4  13       63.73       59.61      9.64 o
   4   4  13      152.42      146.49     11.59 o
   5   4  13       62.76       52.68     13.29 o
   6   4  13      292.47      304.96     15.64 o
   7   4  13       89.12       86.68     19.21 o
   8   4  13       36.80       34.48     22.65 <
   9   4  13       12.64        8.43     35.05 <
   0   5  13       66.10       59.61     11.95 o
   1   5  13       24.93       15.88      7.70 <
   2   5  13       13.07       14.22      8.55 <
   3   5  13       47.90       39.91     10.74 o
   4   5  13      524.18      547.93     11.91 o
   5   5  13      446.74      453.56     14.10 o
   6   5  13        6.53       10.54     15.60 <
   7   5  13      197.14      204.51     20.26 o
   8   5  13       92.45      112.53     26.26 o
   0   6  13      390.08      357.93     13.94 o
   1   6  13       30.54       14.95      9.04 <
   2   6  13       82.76       93.16     10.29 o
   3   6  13       53.98       43.48     11.35 o
   4   6  13       23.50       36.59     12.08 o
   5   6  13      117.23      109.49     15.11 o
   6   6  13       75.11       89.35     17.99 o
   7   6  13       57.10       52.92     20.95 <
   8   6  13       18.78       21.60     25.12 <
   0   7  13        3.94        4.86     13.29 <
   1   7  13        4.72        2.71      9.32 <
   2   7  13        2.30        2.19     12.03 <
   3   7  13      168.42      156.74     14.22 o
   4   7  13       23.37       20.79     14.67 <
   5   7  13       36.31       30.96     17.51 <
   6   7  13       45.18       39.27     19.69 <
   7   7  13       21.50       22.29     23.26 <
   8   7  13        8.64       17.18     31.00 <
   0   8  13      330.86      342.12     14.02 o
   1   8  13       61.28       47.25     11.22 o
   2   8  13      186.11      183.89     13.78 o
   3   8  13       24.86       26.01     13.70 <
   4   8  13       10.64       13.17     15.80 <
   5   8  13      134.78      136.96     19.61 o
   6   8  13       25.19       35.33     21.96 <
   7   8  13       33.56       50.73     26.10 <
   0   9  13      188.71      167.27     16.17 o
   1   9  13       91.55       80.84     12.44 o
   2   9  13      151.62      142.64     13.53 o
   3   9  13       11.52       10.54     14.91 <
   4   9  13       57.76       49.88     16.33 o
   5   9  13       37.25       42.47     20.87 <
   6   9  13       26.39       31.81     23.99 <
   7   9  13       80.71      133.11     28.57 o
   0  10  13       18.13       18.15     19.82 <
   1  10  13       39.90       32.26     13.66 <
   2  10  13       38.03       34.44     14.71 <
   3  10  13      136.07      135.58     17.63 o
   4  10  13       46.86       44.65     18.64 <
   5  10  13       77.57       77.92     23.46 o
   6  10  13        6.80        1.50     26.62 <
   0  11  13        3.05       -0.08     22.25 <
   1  11  13      132.89      124.28     16.29 o
   2  11  13       34.26       26.22     16.57 <
   3  11  13      105.06      103.94     17.83 o
   4  11  13        7.65        9.44     23.75 <
   5  11  13       12.25       27.60     26.18 <
   0  12  13      158.10      174.97     26.10 o
   1  12  13       36.34       38.09     19.25 <
   2  12  13        0.15       -6.08     19.41 <
   3  12  13       75.57       77.88     20.30 o
   4  12  13        0.22       -9.73     25.49 <
   0  13  13        1.43        5.55     31.69 <
   1  13  13       62.64       61.71     21.92 <
   2  13  13        0.34       -6.16     23.83 <
   3  13  13       20.17       45.34     25.73 <
   0  14  13        8.95        9.08     47.00 <
   1  14  13       96.28       95.75     32.09 <
   0   0  14     4898.87     5354.95     42.30 o
   1   0  14      342.20      372.84     10.86 o
   2   0  14      674.74      629.34     12.68 o
   3   0  14        9.47        9.73     12.28 <
   4   0  14      342.52      358.53     16.74 o
   5   0  14        1.38       -2.92     18.32 <
   6   0  14       50.43       52.15     24.23 <
   7   0  14        4.86       -8.83     27.60 <
   8   0  14        0.32        5.59     30.51 <
   9   0  14        1.86      -26.99     37.52 <
   0   1  14     1910.10     2057.28     19.45 o
   1   1  14     1330.62     1380.32     12.12 o
   2   1  14      264.35      246.25      8.10 o
   3   1  14      241.02      241.99      9.08 o
   4   1  14       42.28       35.70     11.71 o
   5   1  14      129.99      125.94     13.53 o
   6   1  14       26.98       12.08     15.72 <
   7   1  14       14.88        8.14     19.61 <
   8   1  14        6.30        3.93     22.73 <
   9   1  14        0.84        7.58     27.35 <
   0   2  14       74.03       75.98     10.82 o
   1   2  14     1204.96     1272.37     11.83 o
   2   2  14     1522.00     1626.37     13.25 o
   3   2  14       85.61       93.60      8.96 o
   4   2  14      158.63      148.79     12.40 o
   5   2  14        4.92        0.20     14.14 <
   6   2  14      179.81      158.07     16.90 o
   7   2  14       19.33       13.78     18.03 <
   8   2  14        9.32       15.24     22.73 <
   0   3  14        7.74        3.16     10.86 <
   1   3  14      261.66      252.04      8.47 o
   2   3  14      204.91      203.62      8.19 o
   3   3  14      328.74      376.04      9.68 o
   4   3  14      210.76      195.84     12.93 o
   5   3  14        2.19        5.63     14.63 <
   6   3  14       98.67      122.46     17.14 o
   7   3  14       18.37       18.32     18.23 <
   8   3  14        7.20       16.57     23.46 <
   0   4  14       46.19       30.03     10.98 <
   1   4  14       33.81       25.37      8.02 o
   2   4  14      103.69       93.08      8.96 o
   3   4  14      218.06      206.25     11.39 o
   4   4  14      195.23      176.55     13.29 o
   5   4  14      149.39      152.97     14.71 o
   6   4  14       37.89       38.70     17.30 <
   7   4  14        6.48        2.35     20.34 <
   8   4  14       28.68       18.96     24.84 <
   0   5  14      180.06      171.20     12.32 o
   1   5  14      210.38      203.34      8.67 o
   2   5  14      193.24      187.25      9.85 o
   3   5  14      156.00      129.87     11.91 o
   4   5  14      260.50      269.75     13.94 o
   5   5  14       54.66       56.08     15.20 o
   6   5  14       29.89       21.35     16.74 <
   7   5  14      102.04      121.97     23.58 o
   8   5  14       22.39       41.41     27.39 <
   0   6  14      337.21      291.11     15.20 o
   1   6  14        0.34        5.07      9.68 <
   2   6  14      248.63      216.55     11.87 o
   3   6  14       61.97       51.42     12.60 o
   4   6  14        6.40       -6.65     14.67 <
   5   6  14      180.43      134.17     17.26 o
   6   6  14        1.86        5.84     19.69 <
   7   6  14       32.64       39.75     23.50 <
   8   6  14       68.68       83.51     37.77 <
   0   7  14      347.78      275.47     17.22 o
   1   7  14       32.26       11.02     11.22 <
   2   7  14      444.40      413.28     13.90 o
   3   7  14      262.82      241.99     15.07 o
   4   7  14       28.95       19.94     16.74 <
   5   7  14       27.90       19.37     18.48 <
   6   7  14       19.35       16.41     21.68 <
   7   7  14        4.63        0.20     25.41 <
   0   8  14      169.36      147.09     15.64 o
   1   8  14      166.04      131.82     14.30 o
   2   8  14       55.82       42.99     15.28 <
   3   8  14       94.54       82.46     16.65 o
   4   8  14       26.14       13.13     18.19 <
   5   8  14       47.61       56.28     20.42 <
   6   8  14       35.09       46.84     23.38 <
   7   8  14       18.24       36.92     27.68 <
   0   9  14       93.44       78.08     18.23 o
   1   9  14      205.72      159.74     14.43 o
   2   9  14       22.46       16.57     16.29 <
   3   9  14      151.49      143.85     18.15 o
   4   9  14       27.20       29.09     19.65 <
   5   9  14        8.06       11.63     22.08 <
   6   9  14       21.32       17.34     26.01 <
   0  10  14        0.51       -0.73     21.19 <
   1  10  14        4.43       -0.32     15.28 <
   2  10  14       16.32        5.31     17.26 <
   3  10  14       46.40       50.41     18.40 <
   4  10  14       26.95       37.64     22.53 <
   5  10  14       57.92       65.60     25.57 <
   6  10  14       52.82       59.24     33.39 <
   0  11  14        4.32        4.58     26.18 <
   1  11  14       40.32       44.49     19.98 <
   2  11  14        3.50       -4.54     17.87 <
   3  11  14        4.40        3.97     19.90 <
   4  11  14       45.42       43.76     25.97 <
   5  11  14      104.36      129.02     31.00 o
   0  12  14        2.16        5.92     29.09 <
   1  12  14       11.55       14.30     22.94 <
   2  12  14       13.14        2.84     22.21 <
   3  12  14       26.46       14.71     22.73 <
   4  12  14       44.85       65.24     31.65 <
   0  13  14       19.75       28.89     38.62 <
   1  13  14        3.67       -8.51     24.52 <
   2  13  14       17.78        7.58     28.61 <
   1   0  15       89.23       77.56     12.60 o
   2   0  15       77.77       74.28     12.48 o
   3   0  15      567.80      560.90     14.26 o
   4   0  15       87.26       54.34     18.64 <
   5   0  15        4.01        3.08     19.57 <
   6   0  15        3.89       -8.96     25.73 <
   7   0  15       29.50       10.01     29.42 <
   8   0  15       25.85       55.88     34.20 <
   0   1  15       42.71       39.71     11.83 o
   1   1  15      429.06      454.04      8.75 o
   2   1  15     1165.89     1324.57     12.68 o
   3   1  15       47.56       26.91      9.56 <
   4   1  15      813.30      908.78     14.75 o
   5   1  15       12.60       11.22     15.03 <
   6   1  15       34.17       29.82     17.34 <
   7   1  15       37.47       54.10     21.44 <
   8   1  15       16.94      -10.29     24.92 <
   0   2  15        0.32       -7.66     11.83 <
   1   2  15       94.86       94.78      9.08 o
   2   2  15      973.58     1038.40     11.71 o
   3   2  15       80.88       71.60     10.01 o
   4   2  15      222.57      216.34     14.43 o
   5   2  15      115.40      128.82     16.01 o
   6   2  15      103.31       84.12     17.75 o
   7   2  15       24.40       25.89     20.54 <
   8   2  15        5.76       -1.18     25.41 <
   0   3  15       19.14       11.63     11.87 <
   1   3  15      654.81      657.79      9.97 o
   2   3  15      339.74      346.13      9.36 o
   3   3  15     1759.58     1879.27     18.23 o
   4   3  15      211.83      196.77     14.39 o
   5   3  15      834.50      933.57     17.18 o
   6   3  15       16.92       18.56     18.19 <
   7   3  15      151.99      148.92     22.17 o
   8   3  15       67.05       89.67     27.84 o
   0   4  15       22.59       13.01     12.24 <
   1   4  15       13.10        1.82      8.79 <
   2   4  15      185.75      171.69     10.98 o
   3   4  15      543.61      535.73     12.28 o
   4   4  15       46.82       45.42     14.06 o
   5   4  15      207.40      224.93     16.17 o
   6   4  15       20.80       19.98     17.79 <
   7   4  15       12.26        8.10     22.21 <
   8   4  15       13.08       19.53     27.03 <
   0   5  15       59.12       60.26     13.17 o
   1   5  15       27.68       22.81     10.05 <
   2   5  15      542.06      467.74     12.08 o
   3   5  15       53.30       49.64     13.57 o
   4   5  15      515.33      446.91     14.95 o
   5   5  15        7.45        7.37     15.92 <
   6   5  15      123.76      112.00     20.34 o
   7   5  15        3.30        3.73     24.80 <
   8   5  15       19.47        7.74     38.66 <
   0   6  15      238.20      184.13     16.74 o
   1   6  15      105.86       83.31     11.02 o
   2   6  15       79.65       49.56     12.97 o
   3   6  15       88.70       87.65     14.67 o
   4   6  15        2.57       -6.56     16.17 <
   5   6  15        2.94       -3.77     18.11 <
   6   6  15       42.47       64.47     20.83 o
   7   6  15       21.61       23.54     25.65 <
   0   7  15       84.05       78.94     18.64 o
   1   7  15      111.87       81.89     13.17 o
   2   7  15      253.63      259.62     15.72 o
   3   7  15       21.68        0.45     15.92 <
   4   7  15       10.94        2.55     18.23 <
   5   7  15       42.15       43.68     20.34 <
   6   7  15       84.86       96.20     24.07 o
   7   7  15       24.85       44.29     28.12 <
   0   8  15       20.55       10.62     19.61 <
   1   8  15      279.59      246.69     15.72 o
   2   8  15       42.91       27.03     16.17 <
   3   8  15      187.59      192.31     18.11 o
   4   8  15       29.57       19.41     19.86 <
   5   8  15       20.34       32.09     22.33 <
   6   8  15        3.29        5.02     25.73 <
   0   9  15      222.09      232.88     24.84 o
   1   9  15       42.27       34.00     16.37 <
   2   9  15       12.74       13.70     17.91 <
   3   9  15        5.89        5.67     18.76 <
   4   9  15       20.86       28.81     21.76 <
   5   9  15       26.07       30.19     25.04 <
   6   9  15       95.14       96.72     30.63 o
   0  10  15        5.20      -14.95     25.12 <
   1  10  15       38.51       26.14     20.38 <
   2  10  15      121.26      113.95     20.34 o
   3  10  15        9.22       10.78     21.19 <
   4  10  15        2.52       -2.96     24.68 <
   5  10  15       10.53       11.22     29.58 <
   0  11  15        0.37       11.10     28.41 <
   1  11  15       16.97       -0.69     24.47 <
   2  11  15       47.39       60.09     21.40 <
   3  11  15       10.38       13.94     22.77 <
   4  11  15       18.28       28.24     29.82 <
   0  12  15        2.68       11.43     35.90 <
   1  12  15       12.00       15.52     27.84 <
   2  12  15        8.05        6.69     27.27 <
   3  12  15       19.48        5.47     29.46 <
   0  13  15        0.49        7.54     48.99 <
   0   0  16    15836.87    18141.67     97.17 o
   1   0  16      241.04      243.98     14.39 o
   2   0  16     2703.36     2961.15     25.41 o
   3   0  16       37.56       20.75     15.44 <
   4   0  16        9.16        4.50     19.17 <
   5   0  16       34.66       27.43     25.93 <
   6   0  16      152.96      163.59     29.05 o
   7   0  16        0.61       -4.66     32.90 <
   8   0  16      198.09      260.19     40.60 o
   0   1  16       25.81       15.11     13.13 <
   1   1  16      170.03      155.56      9.81 o
   2   1  16      726.48      765.53     10.58 o
   3   1  16       79.91       78.90     10.62 o
   4   1  16       27.01       28.77     15.03 <
   5   1  16       88.23       84.89     16.90 o
   6   1  16        2.01        3.40     19.61 <
   7   1  16       31.03       28.53     24.31 <
   8   1  16        1.74      -19.65     27.51 <
   0   2  16      464.02      441.24     13.29 o
   1   2  16     2732.06     2924.27     18.40 o
   2   2  16      496.79      524.47     10.09 o
   3   2  16      293.04      283.12     10.78 o
   4   2  16      165.69      156.98     14.75 o
   5   2  16      138.21      151.67     17.71 o
   6   2  16       11.05        7.54     19.05 <
   7   2  16      121.87      142.47     25.29 o
   8   2  16        3.78        9.16     32.26 <
   0   3  16       36.02       28.08     13.25 <
   1   3  16       49.49       39.43      9.64 o
   2   3  16       56.78       48.14     10.58 o
   3   3  16      326.30      337.02     12.85 o
   4   3  16       54.17       50.25     15.07 o
   5   3  16       58.73       74.07     16.53 o
   6   3  16       34.67       48.95     20.18 <
   7   3  16       25.91       24.92     23.58 <
   8   3  16       29.32       27.31     39.67 <
   0   4  16      258.89      284.79     15.07 o
   1   4  16        1.83       -8.06      9.32 <
   2   4  16       19.93       11.10     11.47 <
   3   4  16      163.83      167.27     13.62 o
   4   4  16       59.24       31.93     14.99 <
   5   4  16        1.13        0.57     16.41 <
   6   4  16       44.53       55.47     19.49 <
   7   4  16       69.97       67.27     25.00 <
   0   5  16       10.41       -0.04     14.02 <
   1   5  16      185.70      165.57     11.14 o
   2   5  16      125.59      122.82     13.62 o
   3   5  16       16.00        3.28     14.55 <
   4   5  16      108.50      112.65     17.42 o
   5   5  16       50.62       58.96     19.94 <
   6   5  16        9.37       -2.43     22.81 <
   7   5  16      139.77      166.54     27.43 o
   0   6  16      541.18      491.81     18.15 o
   1   6  16      535.31      500.36     13.09 o
   2   6  16      229.56      191.83     15.07 o
   3   6  16      143.80      108.84     15.84 o
   4   6  16        3.00        4.38     17.67 <
   5   6  16       47.64       58.51     19.94 <
   6   6  16       53.26       49.96     23.22 <
   7   6  16       15.42       20.67     28.41 <
   0   7  16      244.43      225.30     20.30 o
   1   7  16      102.88       95.67     15.92 o
   2   7  16      330.38      310.60     16.98 o
   3   7  16       58.82       52.64     17.14 o
   4   7  16        9.15       -1.58     19.98 <
   5   7  16        8.17       18.07     22.53 <
   6   7  16       72.03       71.20     25.81 <
   0   8  16      157.61      130.80     23.99 o
   1   8  16      366.47      296.09     18.28 o
   2   8  16       22.52       13.37     17.75 <
   3   8  16       55.66       24.11     18.64 <
   4   8  16       10.05       18.11     21.56 <
   5   8  16        7.87        0.53     24.35 <
   6   8  16       52.23       64.06     29.66 <
   0   9  16       85.64      108.35     26.10 o
   1   9  16      148.31      148.47     19.53 o
   2   9  16       14.71        5.31     19.37 <
   3   9  16       15.16       20.30     20.50 <
   4   9  16      204.13      220.23     25.04 o
   5   9  16       26.86       47.05     26.95 <
   0  10  16       76.18       49.76     27.60 <
   1  10  16        9.70        5.39     22.45 <
   2  10  16       26.44       34.24     21.76 <
   3  10  16        7.79       17.02     23.18 <
   4  10  16       50.25       60.17     26.91 <
   0  11  16       11.96       -1.42     31.28 <
   1  11  16       36.66       22.57     27.23 <
   2  11  16       14.24        8.79     26.10 <
   3  11  16      154.36      193.21     28.41 o
   0  12  16       30.86       33.88     45.02 <
   1  12  16       42.02       51.18     30.67 <
   2  12  16        3.66      -12.12     37.48 <
   1   0  17      123.85      154.31     15.56 o
   2   0  17      224.44      238.06     15.11 o
   3   0  17       10.39        3.69     16.61 <
   4   0  17       23.94       33.75     21.64 <
   5   0  17        0.03      -24.47     26.42 <
   6   0  17        0.08      -20.22     30.88 <
   7   0  17        7.08       -3.97     37.77 <
   0   1  17       19.30       21.40     14.18 <
   1   1  17      171.79      169.46     11.26 o
   2   1  17       85.97       84.20     10.78 o
   3   1  17       75.25       65.52     12.80 o
   4   1  17       69.05       57.34     15.52 o
   5   1  17       69.72       81.49     18.36 o
   6   1  17       39.88       45.59     23.02 <
   7   1  17      114.75      158.84     27.27 o
   0   2  17       79.87       77.68     14.55 o
   1   2  17        5.35       -1.13     10.45 <
   2   2  17     1068.19     1231.45     13.09 o
   3   2  17       66.16       79.71     14.14 o
   4   2  17      344.09      333.98     16.25 o
   5   2  17       39.57       45.22     17.42 <
   6   2  17      144.08      159.49     23.38 o
   7   2  17        4.27       12.48     27.19 <
   0   3  17        9.29       -4.94     14.18 <
   1   3  17       88.81       91.58     10.82 o
   2   3  17      162.77      171.77     12.24 o
   3   3  17      134.46      134.98     14.71 o
   4   3  17       38.49       49.11     16.29 o
   5   3  17       30.53       36.35     17.87 <
   6   3  17       17.47       13.29     20.79 <
   7   3  17       12.90        9.32     27.35 <
   0   4  17       74.59       70.87     15.48 o
   1   4  17      112.96       86.39     11.63 o
   2   4  17       18.89       17.51     13.82 <
   3   4  17      934.78     1000.64     17.75 o
   4   4  17       61.39       66.37     17.95 o
   5   4  17      530.03      553.93     20.06 o
   6   4  17       11.93       12.97     22.53 <
   7   4  17        9.36       16.94     29.34 <
   0   5  17        2.28       -3.20     16.94 <
   1   5  17       99.81       84.45     12.16 o
   2   5  17       55.22       37.40     14.47 <
   3   5  17       26.11       28.61     17.02 <
   4   5  17       13.14       22.33     19.05 <
   5   5  17       58.44       65.85     22.00 <
   6   5  17       26.43       34.85     25.24 <
   7   5  17      111.25      152.64     59.85 <
   0   6  17        0.18      -12.52     19.65 <
   1   6  17       56.86       50.49     15.88 o
   2   6  17       58.39       46.56     15.36 o
   3   6  17      117.64       96.12     18.32 o
   4   6  17      164.79      165.57     20.06 o
   5   6  17        8.74        6.61     21.80 <
   6   6  17       24.37       16.69     25.29 <
   0   7  17       50.22       34.73     23.46 <
   1   7  17       26.63       33.55     17.10 <
   2   7  17       40.88       31.32     17.99 <
   3   7  17       19.40       11.91     20.14 <
   4   7  17       15.24        9.40     21.92 <
   5   7  17       14.42        8.39     25.00 <
   6   7  17       65.12       47.00     35.42 <
   0   8  17        1.62        8.79     24.72 <
   1   8  17       46.57       44.41     18.23 <
   2   8  17        9.38        3.73     19.37 <
   3   8  17      103.16      113.50     22.61 o
   4   8  17       45.95       45.30     24.43 <
   5   8  17       49.52       64.55     29.30 <
   0   9  17       15.78       20.83     25.00 <
   1   9  17       52.71       51.14     21.96 <
   2   9  17       74.08       79.42     21.60 o
   3   9  17       99.63       95.87     25.00 o
   4   9  17      138.15      152.97     27.39 o
   0  10  17       19.68       11.83     33.79 <
   1  10  17       32.00       29.62     24.84 <
   2  10  17      167.07      168.04     26.83 o
   3  10  17       87.02       82.66     28.97 <
   4  10  17        2.25       13.78     38.86 <
   0  11  17        0.64        6.08     50.57 <
   1  11  17       79.21       84.85     29.42 <
   2  11  17       16.54       26.42     33.43 <
   0   0  18      627.41      742.92     22.73 o
   1   0  18       76.58       86.72     17.75 o
   2   0  18       15.72       12.48     16.49 <
   3   0  18        2.84      -16.61     18.28 <
   4   0  18        1.38       10.21     26.83 <
   5   0  18       35.71       10.90     29.82 <
   6   0  18       56.79       36.71     35.21 <
   7   0  18        2.88       -0.77     46.88 <
   0   1  18      125.15      168.97     16.45 o
   1   1  18       97.44      107.54     12.08 o
   2   1  18       56.28       50.98     11.87 o
   3   1  18       34.58       29.90     14.34 <
   4   1  18       24.69        9.04     16.90 <
   5   1  18       21.32       19.94     21.68 <
   6   1  18       17.74       24.11     24.64 <
   7   1  18        5.47       20.75     37.36 <
   0   2  18       14.98        3.97     15.80 <
   1   2  18      123.86      127.28     12.40 o
   2   2  18       89.43       85.26     11.95 o
   3   2  18      113.41      122.90     16.05 o
   4   2  18      237.55      257.72     17.71 o
   5   2  18       33.86       39.02     19.45 <
   6   2  18       92.13       93.48     26.18 o
   7   2  18       31.56        9.93     42.71 <
   0   3  18      123.47      120.11     18.07 o
   1   3  18      162.49      176.84     12.20 o
   2   3  18       22.49       19.69     12.85 <
   3   3  18        3.58        0.36     15.60 <
   4   3  18      113.96      116.62     18.56 o
   5   3  18       61.63       73.59     20.50 o
   6   3  18       58.78       66.66     22.85 <
   0   4  18       67.99       80.44     16.90 o
   1   4  18       40.59       43.76     13.05 o
   2   4  18      103.76      105.72     15.88 o
   3   4  18      122.65      123.06     18.19 o
   4   4  18       78.39       70.35     19.86 o
   5   4  18      229.07      234.46     22.81 o
   6   4  18       80.34       70.75     26.58 <
   0   5  18        0.87        0.45     18.84 <
   1   5  18       43.57       44.17     14.22 o
   2   5  18       34.95       22.89     15.80 <
   3   5  18       44.34       59.36     19.73 o
   4   5  18      150.61      185.75     22.04 o
   5   5  18      148.26      152.93     24.80 o
   6   5  18       59.43       50.04     31.73 <
   0   6  18       15.13       17.75     21.92 <
   1   6  18       49.32       49.11     17.14 <
   2   6  18       18.63       13.01     16.74 <
   3   6  18       13.36       20.91     19.90 <
   4   6  18       15.93       11.95     21.56 <
   5   6  18      193.09      202.93     25.24 o
   6   6  18        3.77       38.98     57.22 <
   0   7  18       50.04       18.76     28.77 <
   1   7  18       65.45       72.45     18.72 o
   2   7  18        4.94       11.55     19.65 <
   3   7  18       11.89        8.71     22.45 <
   4   7  18       11.62       14.63     24.43 <
   5   7  18       22.26       32.26     28.61 <
   0   8  18      202.66      196.69     32.58 o
   1   8  18       56.03       57.99     21.44 <
   2   8  18       17.93        2.67     21.92 <
   3   8  18       77.01       87.69     25.33 o
   4   8  18       29.73       26.34     26.46 <
   0   9  18        0.59      -15.28     30.59 <
   1   9  18       57.58       43.11     24.76 <
   2   9  18        5.35        2.27     23.87 <
   3   9  18      106.78      113.22     27.35 o
   4   9  18       28.87        8.63     60.94 <
   0  10  18        2.07      -19.65     36.79 <
   1  10  18       23.30       30.43     27.35 <
   2  10  18       36.97       41.13     30.55 <
   1   0  19      109.69      121.85     17.95 o
   2   0  19        0.05      -10.37     18.19 <
   3   0  19        4.36        8.55     22.29 <
   4   0  19       74.31       92.06     26.78 o
   5   0  19        9.53      -15.76     33.96 <
   6   0  19       34.15       40.28     38.45 <
   0   1  19        0.05       -7.90     17.34 <
   1   1  19        4.57        4.82     12.56 <
   2   1  19       29.70       21.23     13.21 <
   3   1  19      101.50      116.26     16.57 o
   4   1  19        6.56        4.62     18.60 <
   5   1  19       33.87       45.38     22.61 <
   6   1  19       12.39        0.16     27.96 <
   0   2  19       16.65       23.18     17.75 <
   1   2  19       51.04       63.09     13.09 o
   2   2  19      122.51      136.35     14.47 o
   3   2  19       10.44        4.30     16.29 <
   4   2  19        2.09       -0.16     19.21 <
   5   2  19       53.96       71.52     23.50 o
   6   2  19       12.52        6.36     29.05 <
   0   3  19        0.03        0.28     19.49 <
   1   3  19       19.66       20.14     14.10 <
   2   3  19        9.25       14.63     15.11 <
   3   3  19       65.05       57.42     18.92 o
   4   3  19        4.02        6.65     20.83 <
   5   3  19       39.28       45.42     23.26 <
   6   3  19       35.02       56.69     32.74 <
   0   4  19        0.03       -2.67     22.04 <
   1   4  19        5.90        4.82     14.95 <
   2   4  19        7.32        7.70     16.25 <
   3   4  19       44.22       37.81     19.94 <
   4   4  19       27.37       32.01     21.72 <
   5   4  19       53.28       67.39     25.53 <
   6   4  19        1.13       -1.26     56.61 <
   0   5  19        0.12       -1.82     23.10 <
   1   5  19        1.67       -4.74     17.02 <
   2   5  19       46.35       46.40     17.06 <
   3   5  19       60.68       74.44     22.45 o
   4   5  19      123.66      123.79     24.96 o
   5   5  19        6.89        0.08     30.31 <
   0   6  19        1.91       -5.55     28.81 <
   1   6  19        6.36       12.08     19.05 <
   2   6  19       10.97       10.09     18.80 <
   3   6  19        5.12        5.31     22.00 <
   4   6  19        5.14       -8.06     24.15 <
   5   6  19      179.44      200.10     36.71 o
   0   7  19        8.67       -2.31     31.93 <
   1   7  19       93.42       75.21     21.03 o
   2   7  19       10.41       11.22     21.52 <
   3   7  19       11.56       11.91     24.68 <
   4   7  19       21.57       47.82     29.26 <
   0   8  19        0.00        4.05     35.17 <
   1   8  19        6.63       13.45     23.58 <
   2   8  19       23.25       36.31     26.62 <
   3   8  19        2.40      -14.95     29.13 <
   0   9  19       20.33        7.46     34.36 <
   1   9  19       42.20       35.05     26.99 <
   2   9  19       25.39       21.11     29.95 <
   0   0  20        6.19      -11.83     27.31 <
   1   0  20       13.49       14.67     19.94 <
   2   0  20       12.52        9.04     22.25 <
   3   0  20        8.66        9.60     27.31 <
   4   0  20        0.14        8.67     29.70 <
   5   0  20        9.10       -1.13     32.98 <
   0   1  20       26.36       16.49     19.98 <
   1   1  20       72.73       66.86     14.47 o
   2   1  20        1.64        3.20     16.41 <
   3   1  20       13.30       17.59     17.83 <
   4   1  20        4.49       -0.93     21.35 <
   5   1  20       14.33       18.44     25.08 <
   0   2  20       17.68       15.92     21.72 <
   1   2  20       21.57       24.52     15.44 <
   2   2  20       99.52      116.09     18.44 o
   3   2  20       75.00       94.70     19.41 o
   4   2  20        0.03       -4.21     22.98 <
   5   2  20        0.55      -10.74     26.91 <
   0   3  20        0.01        0.73     23.62 <
   1   3  20        8.65       11.02     16.25 <
   2   3  20        9.22        3.97     18.07 <
   3   3  20        3.43       -3.85     19.37 <
   4   3  20        2.76        3.20     23.50 <
   5   3  20        2.44        2.23     31.77 <
   0   4  20       31.50       21.52     24.64 <
   1   4  20       19.40       19.94     17.59 <
   2   4  20        0.48        4.34     18.76 <
   3   4  20       20.95       28.49     23.30 <
   4   4  20        4.49       15.48     25.89 <
   5   4  20       13.71       20.18     39.47 <
   0   5  20        6.86       -2.23     28.24 <
   1   5  20       23.36       12.76     19.45 <
   2   5  20       12.47       13.49     21.27 <
   3   5  20       14.85       -2.88     25.08 <
   4   5  20       43.02       32.90     27.23 <
   0   6  20       67.44       87.45     34.65 <
   1   6  20       20.51       16.74     21.88 <
   2   6  20       61.75       74.19     23.66 o
   3   6  20       52.32       73.22     24.84 <
   4   6  20       15.13       28.97     41.78 <
   0   7  20        2.12       -3.12     35.46 <
   1   7  20       11.88        2.80     25.85 <
   2   7  20       13.57       21.68     26.66 <
   3   7  20       26.54        9.40     30.31 <
   0   8  20       87.00      106.57     34.77 o
   1   8  20       36.60       53.65     29.86 <
   2   8  20       47.42       74.64     58.15 <
   1   0  21        5.67       19.86     22.73 <
   2   0  21        0.45       -3.12     27.84 <
   3   0  21       53.36      104.59     31.93 o
   4   0  21      178.62      287.22     35.78 o
   5   0  21       22.10       44.57     47.17 <
   0   1  21        0.72        6.12     23.87 <
   1   1  21       21.95       31.24     16.45 <
   2   1  21       46.61       49.44     19.41 <
   3   1  21       26.15       31.77     22.49 <
   4   1  21       13.09       23.54     24.19 <
   0   2  21        6.04       -2.88     24.96 <
   1   2  21        9.39        6.73     17.67 <
   2   2  21       37.93       51.46     20.42 <
   3   2  21       49.58       66.41     22.08 o
   4   2  21       24.56       49.80     26.22 <
   0   3  21       18.67        3.04     27.51 <
   1   3  21        5.76        9.97     18.64 <
   2   3  21        6.62       -1.99     21.07 <
   3   3  21        3.05       -2.92     23.46 <
   4   3  21       45.42       76.99     28.08 <
   0   4  21       37.54       48.87     31.24 <
   1   4  21       56.09       81.73     20.50 o
   2   4  21       74.30       99.80     23.58 o
   3   4  21       39.04       27.31     25.61 <
   4   4  21       23.77       16.17     41.49 <
   0   5  21        1.77       17.06     33.15 <
   1   5  21       46.09       54.74     23.34 <
   2   5  21        0.86        0.12     24.52 <
   3   5  21       16.70       20.87     28.00 <
   0   6  21        0.03       -0.85     38.54 <
   1   6  21       33.25       45.10     27.47 <
   2   6  21       45.02       53.41     28.12 <
   3   6  21       42.49       67.10     82.70 <
   0   7  21       20.95       32.38     35.82 <
   1   7  21        1.47       -9.73     31.16 <
   0   0  22      553.67      759.25     43.76 o
   1   0  22       21.37       26.87     26.34 <
   2   0  22        1.99       -0.53     33.67 <
   3   0  22       71.13      129.06     36.10 o
   0   1  22       22.79        8.19     28.45 <
   1   1  22       69.88       80.15     20.30 o
   2   1  22       61.07       71.32     23.75 o
   3   1  22        6.00        1.74     26.83 <
   0   2  22       36.88       -0.08     31.20 <
   1   2  22        6.04       -3.44     21.27 <
   2   2  22        2.98       -5.96     23.87 <
   3   2  22       19.01       30.07     30.96 <
   0   3  22      224.60      324.54     35.70 o
   1   3  22       49.31       56.77     23.75 <
   2   3  22      110.82      166.46     24.76 o
   3   3  22       75.21       91.54     29.38 o
   0   4  22      276.16      396.38     37.40 o
   1   4  22       22.10       38.50     25.49 <
   2   4  22       52.80       56.45     28.37 <
   0   5  22        2.13      -21.64     37.56 <
   1   5  22      119.60      180.56     29.34 o
   1   0  23        4.55       11.59     38.66 <
   2   0  23      150.38      186.76     51.06 o
   0   1  23        0.00      -14.91     39.59 <
   1   1  23        5.30       -8.14     25.73 <
   2   1  23        4.81      -18.32     41.45 <
   0   2  23        1.43        8.75     44.78 <
   1   2  23       54.54      102.36     27.96 o
   0   3  23        3.54        6.00     39.87 <
